# Supplementary material for: (5SR,10SR,15SR)-Trimethyl 5H,10H,15H-diindeno­[1,2-a:1′,2′-c]fluorene-5,10,15-tricarboxyl­ate 0.167-hydrate
Source: Acta Crystallogr Sect E Struct Rep Online. 2010 Dec 4;67(Pt 1):o1–2. doi: 10.1107/S1600536810049056 (PMC3050226; doi:10.1107/S1600536810049056)
Supplement: Supplementary file 1 [file e-67-000o1-sup1.cif]

##############################################################################
###                                                                        ###
###        Electronic paper (Acta Crystallographica Section E)             ###
###                                                                        ###
##############################################################################
#                                                                            #
# This CIF contains the data in a paper accepted for publication in Acta     #
# Crystallographica Section E. It conforms to the requirements of Notes      #
# for Authors for Section E, and has been peer reviewed under the auspices   #
# of the IUCr Commission on Journals.                                        #
#                                                                            #
# Full details of the Crystallographic Information File format               #
# are given in the paper "The Crystallographic Information File (CIF):       #
# a New Standard Archive File for Crystallography" by S. R. Hall, F. H.      #
# Allen and I. D. Brown [Acta Cryst. (1991), A47, 655-685].                  #
#                                                                            #
# The current version of the core CIF dictionary is obtainable from          #
# ftp://ftp.iucr.org/pub/cif_core.dic. The current version number is 2.4.    #
#                                                                            #
# Software is freely available for graphical display of the structure(s) in  #
# this CIF.  For information consult the CIF home page http://www.iucr.org/  #
# cif/home.html                                                              #
#                                                                            #
# This file may be used for bona fide research purposes within the           #
# scientific community so long as proper attribution is given to the journal # 
# article from which it was obtained.                                        #
#                                                                            #
##############################################################################
                                             
data_global
_audit_creation_method     'WinGX routine CIF_UPDATE'
_audit_conform_dict_name     cif_core.dic
_audit_conform_dict_version     2.3
_journal_date_recd_electronic     2010-10-13
_journal_date_accepted     2010-11-23
_journal_name_full     'Acta Crystallographica, Section E'
_journal_year     2011
_journal_volume     67
_journal_issue      1
_journal_page_first     o1
_journal_page_last     o2
_journal_paper_category     QO
_journal_coeditor_code     BH2320
_publ_contact_author_name     'Fronczek, Frank R.'
_publ_contact_author_address
;
Department of Chemistry
Louisiana State University
Baton Rouge
LA 70803-1804
USA
;
_publ_contact_author_email     ffroncz@lsu.edu
_publ_contact_author_fax     '225-578-3458'
_publ_contact_author_phone     '225-578-8270'
_publ_section_title
;\
(5<i>SR</i>,10<i>SR</i>,15<i>SR</i>)-Trimethyl
5<i>H</i>,10<i>H</i>,15<i>H</i>-diindeno[1,2-<i>a</i>:1',2'-<i>c</i>]\
fluorene-5,10,15-tricarboxylate 0.167-hydrate
;
_publ_section_title_footnote     .
loop_
    _publ_author_name
    _publ_author_footnote
    _publ_author_address
    "Menard, Melissa C." .
;
Department of Chemistry
Louisiana State University
Baton Rouge
LA 70803-1804
USA
;
    "Fronczek, Frank R." .
;
Department of Chemistry
Louisiana State University
Baton Rouge
LA 70803-1804
USA
;
    "Watkins, Steven F." .
;
Department of Chemistry
Louisiana State University
Baton Rouge
LA 70803-1804
USA
;
    "Dhar, Raj K." .
;
Department of Chemistry
Louisiana State University
Baton Rouge
LA 70803-1804
USA
;
data_I
_audit_creation_method     'WinGX routine CIF_UPDATE'
_chemical_name_systematic
;
(5<i>SR</i>,10<i>SR</i>,15<i>SR</i>)-Trimethyl 5<i>H</i>,10<i>H</i>,15<i>H</i>-
diindeno[1,2-<i>a</i>:1',2'-<i>c</i>]fluorene-5,10,15-tricarboxylate
0.167-hydrate
;
_chemical_formula_moiety     'C33 H24 O6, 0.17(H2 O)'
_chemical_formula_sum     'C33 H24.33 O6.17'
_chemical_formula_iupac     'C33 H24 O6, 0.17H2 O'
_chemical_formula_weight     519.61
_symmetry_cell_setting     monoclinic
_symmetry_space_group_name_H-M     'P 21/n'
_symmetry_space_group_name_hall     '-P 2yn'
loop_
    _symmetry_equiv_pos_as_xyz
    'x, y, z'
    '-x+1/2, y+1/2, -z+1/2'
    '-x, -y, -z'
    'x-1/2, -y-1/2, z-1/2'
_cell_length_a     11.8527(3)
_cell_length_b     17.3848(5)
_cell_length_c     12.6466(3)
_cell_angle_alpha     90
_cell_angle_beta     96.857(2)
_cell_angle_gamma     90
_cell_volume     2587.28(12)
_cell_formula_units_Z     4
_cell_measurement_reflns_used     7563
_cell_measurement_theta_min     2.546
_cell_measurement_theta_max     30.034
_cell_measurement_temperature     90.0(5)
_exptl_crystal_description     prism
_exptl_crystal_colour     yellow
_exptl_crystal_size_max     0.47
_exptl_crystal_size_mid     0.35
_exptl_crystal_size_min     0.22
_exptl_crystal_density_diffrn     1.334
_exptl_crystal_density_method     'not measured'
_exptl_crystal_F_000     1087
_exptl_absorpt_coefficient_mu     0.092
_exptl_absorpt_correction_type     none
_diffrn_ambient_temperature     90.0(5)
_diffrn_radiation_type     MoK\a
_diffrn_radiation_wavelength     0.71073
_diffrn_measurement_device_type
   'Nonius KappaCCD diffractometer with an Oxford Cryostreams Cryostream cooler'
_diffrn_measurement_method     '\w and \f'
_diffrn_reflns_number     14739
_diffrn_reflns_av_R_equivalents     0.0307
_diffrn_reflns_theta_min     2.77
_diffrn_reflns_theta_max     30.01
_diffrn_reflns_theta_full     25
_diffrn_measured_fraction_theta_max     0.997
_diffrn_measured_fraction_theta_full     0.998
_diffrn_reflns_limit_h_min     -16
_diffrn_reflns_limit_h_max     16
_diffrn_reflns_limit_k_min     -24
_diffrn_reflns_limit_k_max     24
_diffrn_reflns_limit_l_min     -17
_diffrn_reflns_limit_l_max     17
_reflns_number_total     7544
_reflns_number_gt     5513
_reflns_threshold_expression     I>2s\(I)
_refine_ls_structure_factor_coef     Fsqd
_refine_ls_matrix_type     full
_refine_ls_R_factor_gt     0.0538
_refine_ls_wR_factor_ref     0.1437
_refine_ls_goodness_of_fit_ref     1.036
_refine_ls_restrained_S_all     1.036
_refine_ls_number_reflns     7544
_refine_ls_number_parameters     365
_refine_ls_number_restraints     0
_refine_ls_number_constraints     0
_refine_ls_hydrogen_treatment     constr
_refine_ls_weighting_scheme     calc
_refine_ls_weighting_details
         'calc w=1/[\s^2^(Fo^2^)+(0.0635P)^2^+1.4390P] where P=(Fo^2^+2Fc^2^)/3'
_refine_ls_shift/su_max     0
_refine_diff_density_max     0.467
_refine_diff_density_min     -0.259
_refine_ls_extinction_method     none
loop_
    _atom_type_symbol
    _atom_type_description
    _atom_type_scat_dispersion_real
    _atom_type_scat_dispersion_imag
    _atom_type_scat_source
    C C 0.0033 0.0016 'International Tables Vol C Tables 4.2.6.8 and 6.1.1.4'
    H H 0 0 'International Tables Vol C Tables 4.2.6.8 and 6.1.1.4'
    O O 0.0106 0.006 'International Tables Vol C Tables 4.2.6.8 and 6.1.1.4'
_computing_data_collection     'COLLECT (Nonius, 2000)'
_computing_cell_refinement     'SCALEPACK (Otwinowski & Minor, 1997)'
_computing_data_reduction     'DENZO and SCALEPACK (Otwinowski & Minor, 1997)'
_computing_structure_solution     'SHELXS86 (Sheldrick, 2008)'
_computing_structure_refinement     'SHELXL97 (Sheldrick, 2008)'
_computing_molecular_graphics     'ORTEP-3 for Windows (Farrugia, 1997)'
_computing_publication_material     'WinGX (Farrugia, 1999)'
loop_
    _atom_site_type_symbol
    _atom_site_label
    _atom_site_fract_x
    _atom_site_fract_y
    _atom_site_fract_z
    _atom_site_U_iso_or_equiv
    _atom_site_adp_type
    _atom_site_calc_flag
    _atom_site_refinement_flags
    _atom_site_occupancy
    _atom_site_disorder_assembly
    _atom_site_disorder_group
    C C1 0.79369(14) 0.28910(9) 0.31351(13) 0.0230(3) Uani d . 1 . .
    H H1 0.822 0.2455 0.2798 0.028 Uiso calc R 1 . .
    C C2 0.80979(14) 0.29464(9) 0.42416(13) 0.0225(3) Uani d . 1 . .
    H H2 0.8484 0.2547 0.465 0.027 Uiso calc R 1 . .
    C C3 0.76940(13) 0.35885(9) 0.47593(12) 0.0193(3) Uani d . 1 . .
    H H3 0.7802 0.3629 0.5514 0.023 Uiso calc R 1 . .
    C C4 0.71288(12) 0.41658(8) 0.41344(12) 0.0156(3) Uani d . 1 . .
    C C5 0.66194(12) 0.48950(8) 0.44248(11) 0.0155(3) Uani d . 1 . .
    C C6 0.65626(12) 0.52438(8) 0.54044(11) 0.0152(3) Uani d . 1 . .
    C C7 0.70284(12) 0.49746(9) 0.65152(11) 0.0166(3) Uani d . 1 . .
    H H7 0.6671 0.4473 0.6675 0.02 Uiso calc R 1 . .
    C C8 0.66286(12) 0.56068(9) 0.72253(12) 0.0172(3) Uani d . 1 . .
    C C9 0.67516(13) 0.56468(10) 0.83230(12) 0.0215(3) Uani d . 1 . .
    H H9 0.7141 0.5255 0.8744 0.026 Uiso calc R 1 . .
    C C10 0.62905(15) 0.62756(10) 0.87945(13) 0.0248(3) Uani d . 1 . .
    H H10 0.6358 0.6308 0.9549 0.03 Uiso calc R 1 . .
    C C11 0.57345(15) 0.68576(10) 0.81902(13) 0.0251(3) Uani d . 1 . .
    H H11 0.5437 0.7285 0.8534 0.03 Uiso calc R 1 . .
    C C12 0.56078(14) 0.68193(9) 0.70711(13) 0.0217(3) Uani d . 1 . .
    H H12 0.5229 0.7216 0.6652 0.026 Uiso calc R 1 . .
    C C13 0.60539(12) 0.61825(9) 0.65917(11) 0.0160(3) Uani d . 1 . .
    C C14 0.60109(12) 0.59552(8) 0.54651(11) 0.0153(3) Uani d . 1 . .
    C C15 0.55157(12) 0.63095(8) 0.45422(11) 0.0150(3) Uani d . 1 . .
    C C16 0.49278(12) 0.70854(8) 0.43846(11) 0.0166(3) Uani d . 1 . .
    H H16 0.4267 0.7127 0.4804 0.02 Uiso calc R 1 . .
    C C17 0.45486(12) 0.70999(9) 0.31791(12) 0.0174(3) Uani d . 1 . .
    C C18 0.39336(14) 0.76566(9) 0.25886(13) 0.0225(3) Uani d . 1 . .
    H H18 0.3672 0.8102 0.2919 0.027 Uiso calc R 1 . .
    C C19 0.37067(14) 0.75483(10) 0.14951(13) 0.0236(3) Uani d . 1 . .
    H H19 0.3284 0.7927 0.1075 0.028 Uiso calc R 1 . .
    C C20 0.40849(13) 0.68979(10) 0.10025(12) 0.0224(3) Uani d . 1 . .
    H H20 0.3917 0.6837 0.0254 0.027 Uiso calc R 1 . .
    C C21 0.47157(13) 0.63294(9) 0.16088(12) 0.0191(3) Uani d . 1 . .
    H H21 0.4974 0.5882 0.128 0.023 Uiso calc R 1 . .
    C C22 0.49511(12) 0.64422(8) 0.27088(11) 0.0144(3) Uani d . 1 . .
    C C23 0.55610(11) 0.59590(8) 0.35456(11) 0.0141(3) Uani d . 1 . .
    C C24 0.61163(12) 0.52597(8) 0.34860(11) 0.0146(3) Uani d . 1 . .
    C C25 0.63200(12) 0.47831(9) 0.25254(11) 0.0171(3) Uani d . 1 . .
    H H25 0.5577 0.461 0.2142 0.021 Uiso calc R 1 . .
    C C26 0.69733(12) 0.40907(9) 0.30261(12) 0.0174(3) Uani d . 1 . .
    C C27 0.73685(13) 0.34636(9) 0.25173(13) 0.0213(3) Uani d . 1 . .
    H H27 0.7256 0.3423 0.1763 0.026 Uiso calc R 1 . .
    C C28 0.70202(13) 0.51795(9) 0.17463(12) 0.0205(3) Uani d . 1 . .
    C C29 0.85240(15) 0.60433(11) 0.15745(15) 0.0320(4) Uani d . 1 . .
    H H29A 0.9046 0.6385 0.2012 0.048 Uiso calc R 1 . .
    H H29B 0.8088 0.6342 0.1009 0.048 Uiso calc R 1 . .
    H H29C 0.896 0.5644 0.1256 0.048 Uiso calc R 1 . .
    C C30 0.57751(13) 0.77331(9) 0.46472(11) 0.0177(3) Uani d . 1 . .
    C C31 0.60352(18) 0.90226(10) 0.51643(17) 0.0366(5) Uani d . 1 . .
    H H31G 0.5615 0.9461 0.5408 0.055 Uiso calc R 1 . .
    H H31H 0.6338 0.9159 0.4501 0.055 Uiso calc R 1 . .
    H H31I 0.6664 0.889 0.5709 0.055 Uiso calc R 1 . .
    C C32 0.83138(13) 0.49074(10) 0.67208(12) 0.0208(3) Uani d . 1 . .
    C C33 1.00581(15) 0.54451(13) 0.64120(19) 0.0433(5) Uani d . 1 . .
    H H33D 1.0363 0.5858 0.6002 0.065 Uiso calc R 1 . .
    H H33E 1.0372 0.4951 0.6216 0.065 Uiso calc R 1 . .
    H H33F 1.0269 0.5538 0.7174 0.065 Uiso calc R 1 . .
    O O1 0.88051(11) 0.44471(9) 0.73200(11) 0.0396(4) Uani d . 1 . .
    O O2 0.52757(11) 0.83658(7) 0.49782(11) 0.0289(3) Uani d . 1 . .
    O O3 0.77526(10) 0.56870(8) 0.22343(9) 0.0277(3) Uani d . 1 . .
    O O4 0.67626(9) 0.76970(6) 0.45266(9) 0.0206(2) Uani d . 1 . .
    O O5 0.88321(10) 0.54280(8) 0.61814(11) 0.0322(3) Uani d . 1 . .
    O O6 0.69483(12) 0.50293(8) 0.08116(9) 0.0307(3) Uani d . 1 . .
    O O7 0.8591(7) 0.6664(5) 0.3989(7) 0.039(3) Uani d P 0.167(5) . .
    H H7A 0.8306 0.6321 0.3376 0.047 Uiso d PR 0.167(5) . .
    H H7B 0.798 0.7012 0.4172 0.047 Uiso d PR 0.167(5) . .
loop_
    _atom_site_aniso_label
    _atom_site_aniso_U_11
    _atom_site_aniso_U_22
    _atom_site_aniso_U_33
    _atom_site_aniso_U_12
    _atom_site_aniso_U_13
    _atom_site_aniso_U_23
    C1 0.0248(8) 0.0176(7) 0.0281(8) 0.0014(6) 0.0099(6) -0.0011(6)
    C2 0.0204(7) 0.0191(7) 0.0286(8) 0.0035(6) 0.0051(6) 0.0074(6)
    C3 0.0170(7) 0.0221(7) 0.0192(7) -0.0025(6) 0.0040(5) 0.0041(6)
    C4 0.0127(6) 0.0146(6) 0.0200(7) -0.0009(5) 0.0042(5) 0.0022(5)
    C5 0.0114(6) 0.0147(6) 0.0206(7) -0.0011(5) 0.0036(5) 0.0025(5)
    C6 0.0118(6) 0.0183(7) 0.0152(6) -0.0028(5) 0.0011(5) 0.0049(5)
    C7 0.0157(7) 0.0190(7) 0.0153(6) -0.0014(5) 0.0024(5) 0.0024(5)
    C8 0.0142(6) 0.0196(7) 0.0180(7) -0.0028(5) 0.0032(5) 0.0011(5)
    C9 0.0215(7) 0.0252(8) 0.0171(7) -0.0017(6) 0.0000(5) 0.0017(6)
    C10 0.0304(9) 0.0278(8) 0.0159(7) -0.0024(7) 0.0009(6) -0.0023(6)
    C11 0.0306(9) 0.0234(8) 0.0221(8) 0.0005(7) 0.0057(6) -0.0053(6)
    C12 0.0228(8) 0.0202(7) 0.0221(7) -0.0007(6) 0.0025(6) 0.0005(6)
    C13 0.0153(7) 0.0196(7) 0.0134(6) -0.0050(5) 0.0028(5) -0.0006(5)
    C14 0.0137(6) 0.0182(7) 0.0143(6) -0.0049(5) 0.0032(5) 0.0000(5)
    C15 0.0119(6) 0.0140(6) 0.0197(7) -0.0008(5) 0.0045(5) 0.0010(5)
    C16 0.0159(7) 0.0179(7) 0.0165(7) 0.0008(5) 0.0037(5) 0.0013(5)
    C17 0.0140(6) 0.0182(7) 0.0203(7) -0.0013(5) 0.0030(5) -0.0001(5)
    C18 0.0209(8) 0.0201(7) 0.0262(8) 0.0029(6) 0.0010(6) 0.0006(6)
    C19 0.0200(8) 0.0236(8) 0.0258(8) 0.0044(6) -0.0027(6) 0.0049(6)
    C20 0.0202(7) 0.0287(8) 0.0175(7) 0.0006(6) -0.0009(5) 0.0010(6)
    C21 0.0180(7) 0.0208(7) 0.0187(7) -0.0012(6) 0.0035(5) -0.0006(6)
    C22 0.0118(6) 0.0154(6) 0.0160(7) -0.0010(5) 0.0015(5) 0.0028(5)
    C23 0.0111(6) 0.0165(6) 0.0149(6) -0.0021(5) 0.0021(5) 0.0040(5)
    C24 0.0130(6) 0.0179(7) 0.0134(6) -0.0037(5) 0.0041(5) -0.0008(5)
    C25 0.0168(7) 0.0195(7) 0.0155(7) 0.0021(5) 0.0035(5) 0.0008(5)
    C26 0.0152(7) 0.0191(7) 0.0185(7) -0.0010(5) 0.0042(5) 0.0021(5)
    C27 0.0212(7) 0.0218(8) 0.0214(7) 0.0004(6) 0.0053(6) 0.0003(6)
    C28 0.0195(7) 0.0227(7) 0.0201(7) 0.0053(6) 0.0063(5) 0.0032(6)
    C29 0.0229(8) 0.0357(10) 0.0401(10) 0.0011(7) 0.0145(7) 0.0167(8)
    C30 0.0203(7) 0.0166(7) 0.0166(7) 0.0001(5) 0.0044(5) 0.0013(5)
    C31 0.0420(11) 0.0205(8) 0.0513(12) -0.0105(8) 0.0227(9) -0.0113(8)
    C32 0.0174(7) 0.0258(8) 0.0188(7) -0.0008(6) 0.0008(5) 0.0026(6)
    C33 0.0139(8) 0.0498(13) 0.0657(14) -0.0063(8) 0.0023(8) 0.0153(11)
    O1 0.0203(6) 0.0542(9) 0.0425(8) 0.0028(6) -0.0030(5) 0.0264(7)
    O2 0.0298(7) 0.0161(5) 0.0441(7) -0.0027(5) 0.0183(5) -0.0063(5)
    O3 0.0207(6) 0.0375(7) 0.0260(6) -0.0079(5) 0.0071(4) 0.0051(5)
    O4 0.0171(5) 0.0205(5) 0.0241(6) -0.0015(4) 0.0020(4) 0.0005(4)
    O5 0.0129(5) 0.0367(7) 0.0464(8) -0.0053(5) 0.0015(5) 0.0181(6)
    O6 0.0430(8) 0.0337(7) 0.0175(6) 0.0037(6) 0.0124(5) 0.0024(5)
    O7 0.029(5) 0.048(6) 0.040(5) 0.002(4) 0.003(3) -0.006(4)
_geom_special_details     ?
loop_
    _geom_bond_atom_site_label_1
    _geom_bond_atom_site_label_2
    _geom_bond_site_symmetry_2
    _geom_bond_distance
    _geom_bond_publ_flag
    C1 C27 . 1.389(2) ?
    C1 C2 . 1.393(2) ?
    C1 H1 . 0.95 ?
    C2 C3 . 1.407(2) ?
    C2 H2 . 0.95 ?
    C3 C4 . 1.398(2) ?
    C3 H3 . 0.95 ?
    C4 C26 . 1.398(2) ?
    C4 C5 . 1.470(2) ?
    C5 C6 . 1.388(2) ?
    C5 C24 . 1.414(2) ?
    C6 C14 . 1.405(2) ?
    C6 C7 . 1.5205(19) ?
    C7 C32 . 1.519(2) ?
    C7 C8 . 1.530(2) ?
    C7 H7 . 1 ?
    C8 C9 . 1.380(2) ?
    C8 C13 . 1.406(2) ?
    C9 C10 . 1.388(2) ?
    C9 H9 . 0.95 ?
    C10 C11 . 1.386(2) ?
    C10 H10 . 0.95 ?
    C11 C12 . 1.407(2) ?
    C11 H11 . 0.95 ?
    C12 C13 . 1.396(2) ?
    C12 H12 . 0.95 ?
    C13 C14 . 1.4736(19) ?
    C14 C15 . 1.387(2) ?
    C15 C23 . 1.407(2) ?
    C15 C16 . 1.520(2) ?
    C16 C30 . 1.519(2) ?
    C16 C17 . 1.537(2) ?
    C16 H16 . 1 ?
    C17 C18 . 1.377(2) ?
    C17 C22 . 1.399(2) ?
    C18 C19 . 1.390(2) ?
    C18 H18 . 0.95 ?
    C19 C20 . 1.391(2) ?
    C19 H19 . 0.95 ?
    C20 C21 . 1.410(2) ?
    C20 H20 . 0.95 ?
    C21 C22 . 1.400(2) ?
    C21 H21 . 0.95 ?
    C22 C23 . 1.4715(19) ?
    C23 C24 . 1.389(2) ?
    C24 C25 . 1.513(2) ?
    C25 C28 . 1.526(2) ?
    C25 C26 . 1.527(2) ?
    C25 H25 . 1 ?
    C26 C27 . 1.376(2) ?
    C27 H27 . 0.95 ?
    C28 O6 . 1.2036(19) ?
    C28 O3 . 1.336(2) ?
    C29 O3 . 1.4485(19) ?
    C29 H29A . 0.98 ?
    C29 H29B . 0.98 ?
    C29 H29C . 0.98 ?
    C30 O4 . 1.1999(18) ?
    C30 O2 . 1.3396(18) ?
    C31 O2 . 1.456(2) ?
    C31 H31G . 0.98 ?
    C31 H31H . 0.98 ?
    C31 H31I . 0.98 ?
    C32 O1 . 1.204(2) ?
    C32 O5 . 1.3274(19) ?
    C33 O5 . 1.448(2) ?
    C33 H33D . 0.98 ?
    C33 H33E . 0.98 ?
    C33 H33F . 0.98 ?
    O7 H7A . 1.00 ?
    O7 H7B . 0.99 ?
loop_
    _geom_angle_atom_site_label_1
    _geom_angle_atom_site_label_2
    _geom_angle_atom_site_label_3
    _geom_angle_site_symmetry_1
    _geom_angle_site_symmetry_3
    _geom_angle
    _geom_angle_publ_flag
    C27 C1 C2 . . 120.97(15) ?
    C27 C1 H1 . . 119.5 ?
    C2 C1 H1 . . 119.5 ?
    C1 C2 C3 . . 120.59(14) ?
    C1 C2 H2 . . 119.7 ?
    C3 C2 H2 . . 119.7 ?
    C4 C3 C2 . . 118.25(14) ?
    C4 C3 H3 . . 120.9 ?
    C2 C3 H3 . . 120.9 ?
    C26 C4 C3 . . 119.79(14) ?
    C26 C4 C5 . . 108.80(12) ?
    C3 C4 C5 . . 131.42(14) ?
    C6 C5 C24 . . 119.55(13) ?
    C6 C5 C4 . . 131.68(13) ?
    C24 C5 C4 . . 108.77(12) ?
    C5 C6 C14 . . 120.37(13) ?
    C5 C6 C7 . . 129.73(13) ?
    C14 C6 C7 . . 109.90(12) ?
    C32 C7 C6 . . 115.34(12) ?
    C32 C7 C8 . . 109.23(12) ?
    C6 C7 C8 . . 102.56(12) ?
    C32 C7 H7 . . 109.8 ?
    C6 C7 H7 . . 109.8 ?
    C8 C7 H7 . . 109.8 ?
    C9 C8 C13 . . 121.54(14) ?
    C9 C8 C7 . . 128.58(14) ?
    C13 C8 C7 . . 109.86(12) ?
    C8 C9 C10 . . 118.16(15) ?
    C8 C9 H9 . . 120.9 ?
    C10 C9 H9 . . 120.9 ?
    C11 C10 C9 . . 121.57(15) ?
    C11 C10 H10 . . 119.2 ?
    C9 C10 H10 . . 119.2 ?
    C10 C11 C12 . . 120.44(15) ?
    C10 C11 H11 . . 119.8 ?
    C12 C11 H11 . . 119.8 ?
    C13 C12 C11 . . 118.29(15) ?
    C13 C12 H12 . . 120.9 ?
    C11 C12 H12 . . 120.9 ?
    C12 C13 C8 . . 119.98(13) ?
    C12 C13 C14 . . 131.40(14) ?
    C8 C13 C14 . . 108.58(13) ?
    C15 C14 C6 . . 119.87(13) ?
    C15 C14 C13 . . 131.07(14) ?
    C6 C14 C13 . . 109.04(12) ?
    C14 C15 C23 . . 120.27(13) ?
    C14 C15 C16 . . 130.23(13) ?
    C23 C15 C16 . . 109.43(12) ?
    C30 C16 C15 . . 110.38(12) ?
    C30 C16 C17 . . 108.19(12) ?
    C15 C16 C17 . . 102.70(12) ?
    C30 C16 H16 . . 111.7 ?
    C15 C16 H16 . . 111.7 ?
    C17 C16 H16 . . 111.7 ?
    C18 C17 C22 . . 121.96(14) ?
    C18 C17 C16 . . 128.51(14) ?
    C22 C17 C16 . . 109.52(12) ?
    C17 C18 C19 . . 118.14(15) ?
    C17 C18 H18 . . 120.9 ?
    C19 C18 H18 . . 120.9 ?
    C18 C19 C20 . . 121.43(15) ?
    C18 C19 H19 . . 119.3 ?
    C20 C19 H19 . . 119.3 ?
    C19 C20 C21 . . 120.32(14) ?
    C19 C20 H20 . . 119.8 ?
    C21 C20 H20 . . 119.8 ?
    C22 C21 C20 . . 118.18(14) ?
    C22 C21 H21 . . 120.9 ?
    C20 C21 H21 . . 120.9 ?
    C17 C22 C21 . . 119.97(13) ?
    C17 C22 C23 . . 108.91(12) ?
    C21 C22 C23 . . 131.10(14) ?
    C24 C23 C15 . . 119.79(13) ?
    C24 C23 C22 . . 130.99(13) ?
    C15 C23 C22 . . 109.21(12) ?
    C23 C24 C5 . . 120.14(13) ?
    C23 C24 C25 . . 130.15(13) ?
    C5 C24 C25 . . 109.69(13) ?
    C24 C25 C28 . . 114.97(13) ?
    C24 C25 C26 . . 102.73(11) ?
    C28 C25 C26 . . 109.61(12) ?
    C24 C25 H25 . . 109.8 ?
    C28 C25 H25 . . 109.8 ?
    C26 C25 H25 . . 109.8 ?
    C27 C26 C4 . . 122.10(14) ?
    C27 C26 C25 . . 127.92(14) ?
    C4 C26 C25 . . 109.98(12) ?
    C26 C27 C1 . . 118.29(15) ?
    C26 C27 H27 . . 120.9 ?
    C1 C27 H27 . . 120.9 ?
    O6 C28 O3 . . 124.25(15) ?
    O6 C28 C25 . . 123.77(15) ?
    O3 C28 C25 . . 111.92(13) ?
    O3 C29 H29A . . 109.5 ?
    O3 C29 H29B . . 109.5 ?
    H29A C29 H29B . . 109.5 ?
    O3 C29 H29C . . 109.5 ?
    H29A C29 H29C . . 109.5 ?
    H29B C29 H29C . . 109.5 ?
    O4 C30 O2 . . 123.84(14) ?
    O4 C30 C16 . . 124.26(14) ?
    O2 C30 C16 . . 111.82(12) ?
    O2 C31 H31G . . 109.5 ?
    O2 C31 H31H . . 109.5 ?
    H31G C31 H31H . . 109.5 ?
    O2 C31 H31I . . 109.5 ?
    H31G C31 H31I . . 109.5 ?
    H31H C31 H31I . . 109.5 ?
    O1 C32 O5 . . 123.93(15) ?
    O1 C32 C7 . . 123.98(14) ?
    O5 C32 C7 . . 112.08(13) ?
    O5 C33 H33D . . 109.5 ?
    O5 C33 H33E . . 109.5 ?
    H33D C33 H33E . . 109.5 ?
    O5 C33 H33F . . 109.5 ?
    H33D C33 H33F . . 109.5 ?
    H33E C33 H33F . . 109.5 ?
    C30 O2 C31 . . 114.00(13) ?
    C28 O3 C29 . . 115.87(14) ?
    C32 O5 C33 . . 115.18(14) ?
    H7A O7 H7B . . 110.8 ?
loop_
    _geom_torsion_atom_site_label_1
    _geom_torsion_atom_site_label_2
    _geom_torsion_atom_site_label_3
    _geom_torsion_atom_site_label_4
    _geom_torsion_site_symmetry_1
    _geom_torsion_site_symmetry_2
    _geom_torsion_site_symmetry_3
    _geom_torsion_site_symmetry_4
    _geom_torsion
    _geom_torsion_publ_flag
    C27 C1 C2 C3 . . . . -0.5(2) ?
    C1 C2 C3 C4 . . . . 0.0(2) ?
    C2 C3 C4 C26 . . . . 0.4(2) ?
    C2 C3 C4 C5 . . . . -179.76(15) ?
    C26 C4 C5 C6 . . . . -178.57(15) ?
    C3 C4 C5 C6 . . . . 1.6(3) ?
    C26 C4 C5 C24 . . . . 1.76(16) ?
    C3 C4 C5 C24 . . . . -178.07(15) ?
    C24 C5 C6 C14 . . . . -0.1(2) ?
    C4 C5 C6 C14 . . . . -179.74(14) ?
    C24 C5 C6 C7 . . . . 180.00(13) ?
    C4 C5 C6 C7 . . . . 0.4(3) ?
    C5 C6 C7 C32 . . . . 63.6(2) ?
    C14 C6 C7 C32 . . . . -116.28(14) ?
    C5 C6 C7 C8 . . . . -177.77(14) ?
    C14 C6 C7 C8 . . . . 2.33(15) ?
    C32 C7 C8 C9 . . . . -61.07(19) ?
    C6 C7 C8 C9 . . . . 176.11(15) ?
    C32 C7 C8 C13 . . . . 120.30(13) ?
    C6 C7 C8 C13 . . . . -2.53(15) ?
    C13 C8 C9 C10 . . . . 0.0(2) ?
    C7 C8 C9 C10 . . . . -178.52(15) ?
    C8 C9 C10 C11 . . . . -1.0(2) ?
    C9 C10 C11 C12 . . . . 0.9(3) ?
    C10 C11 C12 C13 . . . . 0.1(2) ?
    C11 C12 C13 C8 . . . . -1.0(2) ?
    C11 C12 C13 C14 . . . . 176.35(15) ?
    C9 C8 C13 C12 . . . . 1.0(2) ?
    C7 C8 C13 C12 . . . . 179.78(13) ?
    C9 C8 C13 C14 . . . . -176.90(14) ?
    C7 C8 C13 C14 . . . . 1.85(16) ?
    C5 C6 C14 C15 . . . . 0.3(2) ?
    C7 C6 C14 C15 . . . . -179.79(12) ?
    C5 C6 C14 C13 . . . . 178.73(13) ?
    C7 C6 C14 C13 . . . . -1.36(16) ?
    C12 C13 C14 C15 . . . . 0.3(3) ?
    C8 C13 C14 C15 . . . . 177.88(14) ?
    C12 C13 C14 C6 . . . . -177.92(15) ?
    C8 C13 C14 C6 . . . . -0.32(16) ?
    C6 C14 C15 C23 . . . . 0.1(2) ?
    C13 C14 C15 C23 . . . . -177.89(14) ?
    C6 C14 C15 C16 . . . . -176.64(14) ?
    C13 C14 C15 C16 . . . . 5.3(3) ?
    C14 C15 C16 C30 . . . . 66.79(19) ?
    C23 C15 C16 C30 . . . . -110.26(13) ?
    C14 C15 C16 C17 . . . . -178.06(14) ?
    C23 C15 C16 C17 . . . . 4.89(15) ?
    C30 C16 C17 C18 . . . . -65.91(19) ?
    C15 C16 C17 C18 . . . . 177.36(15) ?
    C30 C16 C17 C22 . . . . 112.63(14) ?
    C15 C16 C17 C22 . . . . -4.11(15) ?
    C22 C17 C18 C19 . . . . 0.5(2) ?
    C16 C17 C18 C19 . . . . 178.93(15) ?
    C17 C18 C19 C20 . . . . 0.1(2) ?
    C18 C19 C20 C21 . . . . -0.1(3) ?
    C19 C20 C21 C22 . . . . -0.3(2) ?
    C18 C17 C22 C21 . . . . -1.1(2) ?
    C16 C17 C22 C21 . . . . -179.71(13) ?
    C18 C17 C22 C23 . . . . -179.42(14) ?
    C16 C17 C22 C23 . . . . 1.93(16) ?
    C20 C21 C22 C17 . . . . 0.9(2) ?
    C20 C21 C22 C23 . . . . 178.87(14) ?
    C14 C15 C23 C24 . . . . -0.8(2) ?
    C16 C15 C23 C24 . . . . 176.61(12) ?
    C14 C15 C23 C22 . . . . 178.59(12) ?
    C16 C15 C23 C22 . . . . -4.01(15) ?
    C17 C22 C23 C24 . . . . -179.42(14) ?
    C21 C22 C23 C24 . . . . 2.5(3) ?
    C17 C22 C23 C15 . . . . 1.29(16) ?
    C21 C22 C23 C15 . . . . -176.82(15) ?
    C15 C23 C24 C5 . . . . 1.0(2) ?
    C22 C23 C24 C5 . . . . -178.24(14) ?
    C15 C23 C24 C25 . . . . -177.60(14) ?
    C22 C23 C24 C25 . . . . 3.2(3) ?
    C6 C5 C24 C23 . . . . -0.5(2) ?
    C4 C5 C24 C23 . . . . 179.17(12) ?
    C6 C5 C24 C25 . . . . 178.31(12) ?
    C4 C5 C24 C25 . . . . -1.98(16) ?
    C23 C24 C25 C28 . . . . 61.1(2) ?
    C5 C24 C25 C28 . . . . -117.57(14) ?
    C23 C24 C25 C26 . . . . -179.88(14) ?
    C5 C24 C25 C26 . . . . 1.42(15) ?
    C3 C4 C26 C27 . . . . -0.5(2) ?
    C5 C4 C26 C27 . . . . 179.63(14) ?
    C3 C4 C26 C25 . . . . 179.02(13) ?
    C5 C4 C26 C25 . . . . -0.83(16) ?
    C24 C25 C26 C27 . . . . 179.18(15) ?
    C28 C25 C26 C27 . . . . -58.1(2) ?
    C24 C25 C26 C4 . . . . -0.33(15) ?
    C28 C25 C26 C4 . . . . 122.35(13) ?
    C4 C26 C27 C1 . . . . 0.1(2) ?
    C25 C26 C27 C1 . . . . -179.35(14) ?
    C2 C1 C27 C26 . . . . 0.4(2) ?
    C24 C25 C28 O6 . . . . -153.27(15) ?
    C26 C25 C28 O6 . . . . 91.65(18) ?
    C24 C25 C28 O3 . . . . 29.38(18) ?
    C26 C25 C28 O3 . . . . -85.70(15) ?
    C15 C16 C30 O4 . . . . 30.93(19) ?
    C17 C16 C30 O4 . . . . -80.72(18) ?
    C15 C16 C30 O2 . . . . -152.33(12) ?
    C17 C16 C30 O2 . . . . 96.02(14) ?
    C6 C7 C32 O1 . . . . -148.97(17) ?
    C8 C7 C32 O1 . . . . 96.20(19) ?
    C6 C7 C32 O5 . . . . 32.53(19) ?
    C8 C7 C32 O5 . . . . -82.31(16) ?
    O4 C30 O2 C31 . . . . 1.1(2) ?
    C16 C30 O2 C31 . . . . -175.64(14) ?
    O6 C28 O3 C29 . . . . -2.5(2) ?
    C25 C28 O3 C29 . . . . 174.81(13) ?
    O1 C32 O5 C33 . . . . -3.9(3) ?
    C7 C32 O5 C33 . . . . 174.59(16) ?
loop_
    _geom_hbond_atom_site_label_D
    _geom_hbond_atom_site_label_H
    _geom_hbond_atom_site_label_A
    _geom_hbond_site_symmetry_A
    _geom_hbond_distance_DH
    _geom_hbond_distance_HA
    _geom_hbond_distance_DA
    _geom_hbond_angle_DHA
    _geom_hbond_publ_flag
    O7 H7A O3 . 1.00 1.87 2.876(9) 179 yes
    O7 H7B O4 . 0.99 1.96 2.955(9) 180 yes
