# Supplementary material for: (5SR,10SR,15SR)-Trimethyl 5H,10H,15H-diindeno­[1,2-a:1′,2′-c]fluorene-5,10,15-tricarboxyl­ate 0.167-hydrate
Source: Acta Crystallogr Sect E Struct Rep Online. 2010 Dec 4;67(Pt 1):o1–2. doi: 10.1107/S1600536810049056 (PMC3050226; doi:10.1107/S1600536810049056)
Supplement: Supplementary file 2 [file e-67-000o1-Isup2.hkl]

#
# h,k,l, Fc-squared, Fo-squared, sigma(Fo-squared) and status flag
#
data_I
_shelx_title ' chem777 in P 21/n'
_shelx_refln_list_code          4
_shelx_F_calc_maximum      232.00
_exptl_crystal_F_000      1089.00
_reflns_d_resolution_high  0.7105
 
loop_
 _symmetry_equiv_pos_as_xyz
 'x, y, z'
 '-x+1/2, y+1/2, -z+1/2'
 '-x, -y, -z'
 'x-1/2, -y-1/2, z-1/2'
 
_cell_length_a    11.8527
_cell_length_b    17.3848
_cell_length_c    12.6466
_cell_angle_alpha  90.000
_cell_angle_beta   96.857
_cell_angle_gamma  90.000
 
_shelx_F_squared_multiplier     1.000
 
loop_
 _refln_index_h
 _refln_index_k
 _refln_index_l
 _refln_F_squared_calc
 _refln_F_squared_meas
 _refln_F_squared_sigma
 _refln_observed_status
   2   0   0      800.27      590.08     10.72 o
   4   0   0     5473.64     5220.03     72.78 o
   6   0   0     1413.43     1523.60     26.64 o
   8   0   0        4.22       -2.27      5.20 o
  10   0   0     1119.43     1057.98     29.24 o
  12   0   0      213.73      220.95     13.00 o
  14   0   0       19.07       43.87     15.92 o
  16   0   0       31.72       38.67     18.52 o
   2   1   0     6292.32     6200.78     58.70 o
   3   1   0     5393.71     5676.78     55.03 o
   4   1   0       50.84       57.66      2.26 o
   5   1   0     2081.61     2067.45     21.56 o
   6   1   0     1283.00     1362.30     15.71 o
   7   1   0      992.66     1107.46     15.83 o
   8   1   0       15.79       22.53      6.50 o
   9   1   0      823.92      855.90     31.84 o
  10   1   0     1237.44     1312.48     21.74 o
  11   1   0       61.48       73.13      7.44 o
  12   1   0        1.03        1.56     15.92 o
  13   1   0       64.60       90.41     10.73 o
  14   1   0       46.96       65.88     10.07 o
  15   1   0       34.83       58.45     14.21 o
  16   1   0       62.18       62.75     16.14 o
   2   2   0    15656.12    14664.13    141.31 o
   3   2   0     7832.39     8673.83     83.88 o
   4   2   0     3053.64     3144.43     32.70 o
   5   2   0     2490.58     2646.31     26.25 o
   6   2   0     1809.87     1972.68     21.90 o
   7   2   0      427.46      454.89      8.97 o
   8   2   0      328.00      340.85      7.34 o
   9   2   0       29.36       30.02      5.04 o
  10   2   0       82.73       65.57      9.75 o
  11   2   0      844.01      917.44     20.67 o
  12   2   0      133.43      119.44      9.13 o
  13   2   0      215.12      230.12     20.80 o
  14   2   0        0.02       -2.48     16.41 o
  15   2   0      203.81      169.45     13.11 o
  16   2   0       48.01       68.12     14.12 o
   1   3   0     4609.16     4585.49     43.58 o
   2   3   0     5422.09     5420.76     49.86 o
   3   3   0    26267.49    27031.57    287.39 o
   4   3   0     7837.24     8412.13     80.54 o
   5   3   0     5203.23     5298.18     53.47 o
   6   3   0     4684.35     5156.99     55.95 o
   7   3   0       23.21       18.05      4.75 o
   8   3   0      131.78      154.90      6.71 o
   9   3   0      234.08      281.99     14.30 o
  10   3   0       57.10       61.09      4.92 o
  11   3   0        1.34       10.10      7.94 o
  12   3   0      127.02      130.82     11.86 o
  13   3   0       65.21       74.08      9.43 o
  14   3   0        0.46       -9.20     11.05 o
  15   3   0        0.65        6.31     10.18 o
  16   3   0      546.10      523.27     21.02 o
   0   4   0     3534.46     2928.40     44.61 o
   1   4   0    11019.74    10701.25    104.66 o
   2   4   0     5932.14     5851.32     53.75 o
   3   4   0      548.94      466.02      6.19 o
   4   4   0     4636.94     4969.43     46.56 o
   5   4   0      230.12      193.89      3.90 o
   6   4   0     3278.30     3338.24     42.51 o
   7   4   0      311.24      302.67      9.10 o
   8   4   0      897.49      942.06     40.78 o
   9   4   0       12.68       13.50      4.75 o
  10   4   0      348.36      350.34     12.00 o
  11   4   0        6.24       10.40      6.85 o
  12   4   0       20.38       28.91      9.75 o
  13   4   0      443.75      452.22     15.83 o
  14   4   0        0.35       -5.07      7.96 o
  15   4   0        0.11       -3.96     21.77 o
  16   4   0       34.71       33.02     22.91 o
   1   5   0      188.91      216.67      8.29 o
   2   5   0       23.90       44.67      1.71 o
   3   5   0       15.97       16.25      1.38 o
   4   5   0     2481.67     2489.42     32.66 o
   5   5   0       87.27      113.11      2.76 o
   6   5   0       17.71       11.94      2.29 o
   7   5   0        6.94       19.14      5.56 o
   8   5   0      495.43      613.08     22.58 o
   9   5   0       31.70       13.77      4.22 o
  10   5   0     1232.18     1212.60     26.64 o
  11   5   0      187.07      153.89     13.48 o
  12   5   0      248.63      251.08     12.26 o
  13   5   0      379.71      363.55     16.47 o
  14   5   0      363.97      346.20     18.20 o
  15   5   0       25.09       22.42     13.97 o
  16   5   0        9.97        5.20     13.32 o
   0   6   0       55.01       25.91      2.53 o
   1   6   0       73.49      102.07      2.63 o
   2   6   0      121.00      138.53      4.87 o
   3   6   0     2975.36     3002.69     47.93 o
   4   6   0     2631.71     2558.75     27.65 o
   5   6   0      108.43      102.51      3.00 o
   6   6   0      337.91      390.58     10.40 o
   7   6   0      336.42      331.82      8.04 o
   8   6   0       50.03       53.03      9.42 o
   9   6   0       76.88       78.95      5.52 o
  10   6   0      107.29      128.94      6.00 o
  11   6   0        2.29       -0.90     12.18 o
  12   6   0       53.82       66.28     10.72 o
  13   6   0       57.24       71.19     10.72 o
  14   6   0       15.80       37.83     26.64 o
  15   6   0       31.90       -4.22     13.65 o
  16   6   0        1.24       -3.09     12.02 o
   1   7   0     2873.41     2964.14     46.30 o
   2   7   0       35.72       25.45      2.44 o
   3   7   0     5792.05     5718.66     57.40 o
   4   7   0      901.23      926.11     11.69 o
   5   7   0       35.06       44.75      3.41 o
   6   7   0      849.38      909.00     20.15 o
   7   7   0       11.25       10.65      2.75 o
   8   7   0      393.51      377.82     18.52 o
   9   7   0      919.32      943.27     15.90 o
  10   7   0       12.66        5.35      7.69 o
  11   7   0        1.10       -2.12      8.26 o
  12   7   0        0.38       -6.15     10.10 o
  13   7   0      124.92      142.93     11.12 o
  14   7   0        0.23       -5.31     10.89 o
  15   7   0      153.75      177.84     16.14 o
   0   8   0      981.93     1021.28     24.37 o
   1   8   0     1015.92     1085.70     13.56 o
   2   8   0      774.58      707.56      8.96 o
   3   8   0       32.59       31.76      5.69 o
   4   8   0      434.19      520.95      7.57 o
   5   8   0      375.43      401.33      8.03 o
   6   8   0      565.65      533.40     10.64 o
   7   8   0      334.00      302.71      8.12 o
   8   8   0       11.77       25.69      1.90 o
   9   8   0     1908.91     2031.78     82.53 o
  10   8   0       17.90       15.47      9.02 o
  11   8   0      153.74      161.47     11.54 o
  12   8   0       66.29       69.23      9.76 o
  13   8   0      139.27      118.49     17.55 o
  14   8   0       46.27       49.62     12.18 o
  15   8   0       14.12       25.22     13.17 o
   1   9   0     2098.86     2383.56     48.74 o
   2   9   0        0.33        4.06      1.84 o
   3   9   0     1006.61      990.38     12.61 o
   4   9   0     1186.61     1236.84     16.04 o
   5   9   0      114.34      134.20      4.57 o
   6   9   0      714.46      734.59     13.76 o
   7   9   0       43.55       43.55      6.99 o
   8   9   0       80.90      100.94      8.89 o
   9   9   0     1190.27     1159.39     24.98 o
  10   9   0       26.27       12.86      7.10 o
  11   9   0      406.42      422.77     15.25 o
  12   9   0       20.89       23.14     12.35 o
  13   9   0      434.42      435.26     27.29 o
  14   9   0       58.36       74.70     10.10 o
  15   9   0       71.02       67.05     11.93 o
   0  10   0      617.13      805.05     15.22 o
   1  10   0       56.10       47.87      2.81 o
   2  10   0      351.51      421.70      6.78 o
   3  10   0      470.62      408.95      7.08 o
   4  10   0      129.02      136.50      6.50 o
   5  10   0      130.85      107.14      4.51 o
   6  10   0        1.71        2.04      2.64 o
   7  10   0     1195.66     1207.32     24.20 o
   8  10   0     3101.96     3197.76     53.48 o
   9  10   0        7.52        8.47      6.82 o
  10  10   0      214.57      205.30     10.66 o
  11  10   0      979.17      954.24     28.76 o
  12  10   0       26.95        9.67      9.74 o
  13  10   0       44.38       44.06     11.47 o
  14  10   0       26.62        6.20     12.35 o
  15  10   0       39.12       45.63     13.32 o
   1  11   0     1185.84     1128.46     18.68 o
   2  11   0      350.36      405.41     14.46 o
   3  11   0     2861.80     2963.73     38.04 o
   4  11   0      439.95      462.49     14.46 o
   5  11   0        0.36        2.92      3.25 o
   6  11   0       17.25       30.80      5.83 o
   7  11   0     2215.68     2003.98     37.39 o
   8  11   0     1880.16     1925.70     35.91 o
   9  11   0      283.32      302.97     11.46 o
  10  11   0      100.92       94.25     10.88 o
  11  11   0      154.13      163.62     25.67 o
  12  11   0        0.14       -6.92      9.42 o
  13  11   0       32.31       32.40     15.76 o
  14  11   0       75.92       45.76     26.16 o
   0  12   0       11.16       21.52     10.24 o
   1  12   0      223.83      263.43     16.25 o
   2  12   0     1666.54     1703.77     25.68 o
   3  12   0      158.90      215.39      5.93 o
   4  12   0       50.57       24.50      3.28 o
   5  12   0      839.88      844.38     16.92 o
   6  12   0        2.49       11.37      5.53 o
   7  12   0        0.50       -2.92      5.51 o
   8  12   0      444.50      454.40     14.36 o
   9  12   0        0.28       -6.74      6.74 o
  10  12   0        6.63       12.68      9.59 o
  11  12   0        8.46        3.12     10.07 o
  12  12   0        3.34        4.20      9.29 o
  13  12   0       12.32       -9.08      9.08 o
  14  12   0       21.80       25.75     18.52 o
   1  13   0      716.61      763.89     17.42 o
   2  13   0       95.46       83.31      9.91 o
   3  13   0      150.30      186.44      6.89 o
   4  13   0     2096.32     2046.86     45.49 o
   5  13   0     1576.02     1585.42     27.59 o
   6  13   0      326.99      372.28     16.90 o
   7  13   0       71.37       73.16      7.43 o
   8  13   0       13.42       24.63      9.10 o
   9  13   0       67.64       61.47     15.60 o
  10  13   0        3.09        2.23      8.61 o
  11  13   0        0.21       -7.73      7.73 o
  12  13   0      100.65       94.95     20.31 o
  13  13   0        9.54       27.35     20.80 o
  14  13   0       61.11       57.43     12.39 o
   0  14   0      935.98      879.23     38.34 o
   1  14   0      655.42      619.32     18.11 o
   2  14   0     1318.61     1384.51     24.76 o
   3  14   0       22.15        9.19      6.50 o
   4  14   0     3055.06     2971.94     45.38 o
   5  14   0       18.32        4.00      6.00 o
   6  14   0      736.69      793.01     19.28 o
   7  14   0      231.82      218.94     10.85 o
   8  14   0      373.75      368.00     13.24 o
   9  14   0        0.23       -6.54      6.54 o
  10  14   0       20.89       48.42      9.90 o
  11  14   0      184.79      173.16     13.46 o
  12  14   0       26.45       20.37     11.32 o
  13  14   0        0.42       17.50     12.20 o
   1  15   0     1936.49     2042.76    101.05 o
   2  15   0        3.93       -2.77      5.62 o
   3  15   0       34.98       27.94      5.46 o
   4  15   0      101.55      125.84      8.02 o
   5  15   0       22.13       34.39      7.81 o
   6  15   0       75.32       79.56      7.90 o
   7  15   0      374.67      389.04     13.43 o
   8  15   0       42.54       48.24      7.45 o
   9  15   0       88.26       63.64      9.43 o
  10  15   0       10.84        9.74      8.27 o
  11  15   0      153.17      139.41     11.05 o
  12  15   0       53.99       26.08     25.34 o
  13  15   0       12.33       15.02     10.61 o
   0  16   0       13.11        8.65     73.60 o
   1  16   0      463.31      482.85     42.73 o
   2  16   0       77.26       79.43     10.72 o
   3  16   0       20.82       37.27     13.00 o
   4  16   0      210.56      212.86     19.98 o
   5  16   0        1.89       -0.88      6.16 o
   6  16   0       39.23       37.28      7.96 o
   7  16   0        8.29        9.00      6.78 o
   8  16   0      124.50      137.39     10.53 o
   9  16   0       30.57       38.08     12.35 o
  10  16   0       93.61      100.59     11.24 o
  11  16   0       56.66       65.53     20.63 o
  12  16   0        8.42        5.66     13.16 o
   1  17   0      457.81      450.70     25.99 o
   2  17   0        6.45        2.52      6.33 o
   3  17   0      107.47      121.85     19.98 o
   4  17   0      108.89      121.55     21.45 o
   5  17   0        7.29       18.29      7.72 o
   6  17   0        2.09        6.22      7.15 o
   7  17   0      191.90      211.39     11.08 o
   8  17   0       11.34       -5.10     14.78 o
   9  17   0      206.49      218.20     14.13 o
  10  17   0       65.75       47.62     18.68 o
  11  17   0       23.53       22.22     21.61 o
   0  18   0       21.10        3.90      9.10 o
   1  18   0      625.50      622.24     22.10 o
   2  18   0       15.36        9.71      6.00 o
   3  18   0       19.90       13.39      7.46 o
   4  18   0       17.81       30.37      9.08 o
   5  18   0      352.74      343.66     13.82 o
   6  18   0      145.81      137.83      9.14 o
   7  18   0        3.91       -2.43     10.16 o
   8  18   0      134.06      105.11     15.43 o
   9  18   0       10.87        4.09     22.91 o
  10  18   0        0.75        1.03     11.32 o
  11  18   0      177.49      176.90     26.16 o
   1  19   0      416.49      382.70     15.43 o
   2  19   0      331.67      334.67     13.48 o
   3  19   0       23.69        9.86      7.47 o
   4  19   0       78.70       89.18      9.75 o
   5  19   0       54.66       72.29     21.93 o
   6  19   0       10.01       10.61      7.08 o
   7  19   0        4.84       10.44      8.24 o
   8  19   0       40.34       34.12     10.57 o
   9  19   0        3.69       -5.81     20.63 o
  10  19   0        7.02       23.24     16.65 o
   0  20   0       27.14       36.07     15.27 o
   1  20   0        0.17        3.05      6.83 o
   2  20   0       21.56        7.83      7.33 o
   3  20   0      544.97      542.39     24.21 o
   4  20   0      109.00       96.63      8.81 o
   5  20   0       43.05       41.08      9.32 o
   6  20   0       52.24       43.72      9.26 o
   7  20   0        0.13       13.60      9.33 o
   8  20   0       15.62       22.21      9.99 o
   9  20   0       88.41      121.85     25.51 o
   1  21   0       13.48       15.88      6.98 o
   2  21   0       19.52        8.63      9.75 o
   3  21   0      230.13      240.07     12.78 o
   4  21   0      301.23      312.39     15.63 o
   5  21   0      321.27      298.15     15.43 o
   6  21   0       19.13        6.87      8.31 o
   7  21   0      450.34      512.09     29.41 o
   8  21   0       27.33        4.83     11.52 o
   0  22   0       79.37      104.63     17.22 o
   1  22   0        1.62       -1.69      8.81 o
   2  22   0       96.59       52.46      8.95 o
   3  22   0        1.15       -8.45      8.45 o
   4  22   0        3.55       24.98     10.27 o
   5  22   0       63.63       43.65     13.55 o
   6  22   0      223.02      195.57     17.24 o
   7  22   0      114.44       95.99     17.09 o
   1  23   0       19.14       15.98      8.90 o
   2  23   0       62.50       51.44     12.56 o
   3  23   0       27.01       13.69     10.56 o
   4  23   0       82.17       62.43     11.48 o
   5  23   0       31.76       64.23     16.42 o
   0  24   0       34.20       47.76     18.20 o
   1  24   0       93.11       73.11     17.87 o
   2  24   0        3.02        0.97     15.60 o
   3  24   0        1.43        4.55     23.72 o
 -15   0   1      457.58      485.12     37.04 o
 -13   0   1     1021.71      991.37     32.82 o
 -11   0   1       24.11       12.02      7.80 o
  -9   0   1      170.82      216.73     10.07 o
  -7   0   1      296.90      365.55     13.00 o
  -5   0   1     2620.46     2482.80     37.04 o
  -3   0   1    44574.08    43693.57    984.22 o
   3   0   1    20843.35    21098.47    272.62 o
   5   0   1      866.79      898.44     13.97 o
   7   0   1      159.07      161.17      5.85 o
   9   0   1     1648.85     1795.90     36.07 o
  11   0   1        0.38        6.50     10.72 o
  13   0   1      244.38      256.05     25.02 o
  15   0   1        0.63       -2.92     15.60 o
 -16   1   1       15.41       16.80     11.82 o
 -15   1   1        7.84       -1.86      8.61 o
 -14   1   1      724.76      720.73     22.24 o
 -13   1   1        0.04       -0.06      7.96 o
 -12   1   1       18.36       23.38     10.56 o
 -11   1   1       57.14       56.38      7.09 o
 -10   1   1      145.04      153.03      6.48 o
  -9   1   1       32.59       52.48      5.40 o
  -8   1   1      678.16      799.59     15.50 o
  -7   1   1      254.64      244.64      7.11 o
  -6   1   1     1022.90     1072.86     13.67 o
  -5   1   1      732.60      865.67     12.83 o
  -4   1   1       33.65       51.91      2.34 o
  -3   1   1    24267.36    25398.87    233.77 o
  -2   1   1      798.74      842.23      9.30 o
   1   1   1     1504.38     1344.89     39.97 o
   2   1   1      359.09      328.08      3.65 o
   3   1   1     3246.47     3375.52     31.36 o
   4   1   1      506.75      481.97      5.86 o
   5   1   1      199.94      211.21      3.56 o
   6   1   1      887.52      898.16     10.44 o
   7   1   1      205.18      218.12     12.18 o
   8   1   1       23.16       31.06      3.51 o
   9   1   1       72.46       80.96      8.94 o
  10   1   1       57.52       53.74      4.91 o
  11   1   1      190.17      178.89      9.83 o
  12   1   1       34.24       35.60      8.10 o
  13   1   1      562.21      557.63     17.79 o
  14   1   1      594.92      578.02     28.59 o
  15   1   1       91.87       96.59     25.34 o
  16   1   1       47.83       74.08     19.50 o
 -16   2   1      219.40      176.63     16.41 o
 -15   2   1       77.51       69.74     12.67 o
 -14   2   1       66.21       76.47     10.68 o
 -13   2   1      380.58      363.16     14.91 o
 -12   2   1      190.41      161.31      9.90 o
 -11   2   1      631.99      649.66     18.10 o
 -10   2   1      204.77      228.83      7.18 o
  -9   2   1       25.81       11.09      5.14 o
  -8   2   1        3.64        6.42      6.66 o
  -7   2   1       40.17       31.88      5.20 o
  -6   2   1      291.95      306.81     11.05 o
  -5   2   1     7822.85     8162.60     79.50 o
  -4   2   1     2453.00     2717.09     27.92 o
  -3   2   1    16991.16    18009.21    169.64 o
  -2   2   1     5757.27     6001.66     56.52 o
  -1   2   1     1512.25     1490.20     53.94 o
   0   2   1     1730.64     1379.34     54.26 o
   1   2   1      177.06      171.18      8.45 o
   2   2   1     3979.36     3764.06     37.68 o
   3   2   1        6.02        9.90      1.32 o
   4   2   1       71.48       63.22      2.17 o
   5   2   1      228.68      279.13      4.37 o
   6   2   1        2.53        2.27      3.25 o
   7   2   1      197.27      188.15      4.94 o
   8   2   1      533.89      477.68     10.08 o
   9   2   1      121.22      136.67      7.15 o
  10   2   1       24.40       32.42      5.52 o
  11   2   1       17.55       16.67      6.31 o
  12   2   1       15.43       10.41      8.08 o
  13   2   1      108.80       97.87     21.45 o
  14   2   1        0.39        3.08     10.40 o
  15   2   1        4.66        0.75     17.22 o
  16   2   1       73.88       65.31     21.12 o
 -16   3   1      205.41      211.19     18.52 o
 -15   3   1        8.19       11.20     13.00 o
 -14   3   1       26.17       17.31     15.92 o
 -13   3   1       87.32       57.47      8.76 o
 -12   3   1        0.15       -0.05      8.90 o
 -11   3   1      271.73      268.01     10.99 o
 -10   3   1      156.06      204.57     29.73 o
  -9   3   1       76.05      100.53      7.44 o
  -8   3   1      290.79      317.47      9.76 o
  -7   3   1      110.05      116.33      5.89 o
  -6   3   1     1291.87     1489.21     24.37 o
  -5   3   1      312.63      361.69      5.83 o
  -4   3   1     8875.71     9559.31     94.22 o
  -3   3   1    53824.75    54670.54    787.06 o
  -2   3   1     8083.58     8339.36     78.23 o
  -1   3   1    11027.06    10122.08    108.41 o
   0   3   1     3604.43     3266.00     40.57 o
   1   3   1     1277.30     1078.76     14.13 o
   2   3   1    30654.61    29733.64    496.66 o
   3   3   1     7806.41     7629.10     72.90 o
   4   3   1     1037.43     1028.64     11.59 o
   5   3   1      597.50      600.45      7.54 o
   6   3   1       30.40       30.17      2.73 o
   7   3   1      291.29      311.41      6.52 o
   8   3   1      454.88      491.66     10.67 o
   9   3   1      433.26      406.53     10.18 o
  10   3   1        1.20        9.53      4.71 o
  11   3   1       38.85       71.57     22.10 o
  12   3   1      552.58      522.04     16.04 o
  13   3   1        1.58       -3.79      8.67 o
  14   3   1      212.02      208.28     17.87 o
  15   3   1      397.11      381.15     17.09 o
  16   3   1      108.21      108.70     20.31 o
 -16   4   1       11.19        5.14     11.86 o
 -15   4   1      174.74      142.08     23.23 o
 -14   4   1      224.38      195.94     12.30 o
 -13   4   1      150.98      147.33     11.36 o
 -12   4   1      228.73      220.95     16.73 o
 -11   4   1      219.71      218.72     10.91 o
 -10   4   1       47.50       60.34      9.10 o
  -9   4   1       50.39       73.41      7.49 o
  -8   4   1      733.44      727.03     16.07 o
  -7   4   1      185.22      227.55      8.20 o
  -6   4   1     2858.65     3400.23     42.88 o
  -5   4   1      358.28      464.38      7.31 o
  -4   4   1     1890.10     1993.56     21.02 o
  -3   4   1      275.15      348.63      5.46 o
  -2   4   1     1886.74     1871.88     19.87 o
  -1   4   1      147.13      175.83      3.33 o
   0   4   1     1076.52     1145.97     14.71 o
   1   4   1     3045.29     2918.94     30.30 o
   2   4   1     1781.17     1635.49     22.91 o
   3   4   1       52.94       53.27      2.17 o
   4   4   1     1677.07     1660.59     23.23 o
   5   4   1       10.44       16.75      3.25 o
   6   4   1     2581.68     2677.74     30.87 o
   7   4   1      466.70      570.49      9.98 o
   8   4   1     1423.35     1587.17     25.27 o
   9   4   1      347.00      373.85      9.29 o
  10   4   1       32.10       25.06      7.48 o
  11   4   1      239.00      258.66     10.76 o
  12   4   1       80.16       69.82     13.48 o
  13   4   1      804.28      741.64     21.12 o
  14   4   1       31.30       27.62     12.02 o
  15   4   1        8.14       30.81     25.99 o
  16   4   1       15.30       15.22     10.94 o
 -16   5   1      147.18      145.15     12.86 o
 -15   5   1        3.74       19.43     15.76 o
 -14   5   1      216.25      213.47     12.98 o
 -13   5   1      108.04       83.13     11.86 o
 -12   5   1        1.31       16.93      8.33 o
 -11   5   1      120.85      117.92      9.42 o
 -10   5   1      754.78      797.66     19.57 o
  -9   5   1      112.97      134.63      7.82 o
  -8   5   1      230.02      202.85      8.46 o
  -7   5   1     2206.05     2441.87     47.60 o
  -6   5   1    12211.41    13521.40    152.85 o
  -5   5   1     6170.17     6893.15     65.00 o
  -4   5   1      497.43      504.49      7.44 o
  -3   5   1       11.30        7.30      1.71 o
  -2   5   1     1060.58      965.13     12.21 o
  -1   5   1     1914.91     1865.86     21.93 o
   0   5   1       81.25       81.83      3.41 o
   1   5   1       94.29       74.56      2.26 o
   2   5   1      465.02      455.95      6.09 o
   3   5   1      105.31      133.07      3.10 o
   4   5   1     3479.46     3490.25     37.69 o
   5   5   1        2.82        3.63      2.46 o
   6   5   1      208.18      222.98      6.50 o
   7   5   1      530.84      544.06      9.76 o
   8   5   1     1112.28     1166.10     19.76 o
   9   5   1      229.95      257.77     12.83 o
  10   5   1       18.90       23.67      6.13 o
  11   5   1      116.17      118.44     11.54 o
  12   5   1      143.42      115.59     23.40 o
  13   5   1       81.34       81.44     11.00 o
  14   5   1      337.95      351.43     31.52 o
  15   5   1       99.97      136.54     20.47 o
  16   5   1       92.46      103.00     12.05 o
 -16   6   1       11.88       16.40     10.70 o
 -15   6   1      173.45      179.19     25.67 o
 -14   6   1      105.41      102.06     13.97 o
 -13   6   1      106.30      125.19     11.75 o
 -12   6   1       59.37       58.12      8.79 o
 -11   6   1      493.42      491.44     12.48 o
 -10   6   1       63.08       67.23     15.43 o
  -9   6   1      945.46     1073.46     19.41 o
  -8   6   1      102.02      103.10      5.76 o
  -7   6   1     5325.94     5807.14     76.72 o
  -6   6   1     3952.57     4181.06     52.66 o
  -5   6   1     2326.67     2662.16     30.70 o
  -4   6   1      764.36     1034.38     12.52 o
  -3   6   1     1221.42     1171.60     13.76 o
  -2   6   1     3547.40     3528.73     42.08 o
  -1   6   1      916.69     1007.11     12.77 o
   0   6   1     2591.06     2516.26     30.38 o
   1   6   1      485.66      474.19      6.85 o
   2   6   1        4.06        9.36      3.09 o
   3   6   1     4201.58     4401.60     42.09 o
   4   6   1      361.88      391.06      5.97 o
   5   6   1     1343.03     1549.97     21.93 o
   6   6   1      189.63      215.87     10.72 o
   7   6   1      130.37      165.59      4.51 o
   8   6   1      212.50      228.02      5.33 o
   9   6   1       58.43       60.10      5.20 o
  10   6   1       46.21       57.47      4.10 o
  11   6   1        4.54       -2.32      7.24 o
  12   6   1      256.78      247.56     15.76 o
  13   6   1       85.88       87.57     10.81 o
  14   6   1      100.26       82.72     16.73 o
  15   6   1      105.85       91.02     17.55 o
 -15   7   1       61.09       52.47     14.62 o
 -14   7   1      218.69      212.58     13.97 o
 -13   7   1      225.34      232.96     12.54 o
 -12   7   1     1334.68     1509.29     35.52 o
 -11   7   1      375.58      397.19     14.68 o
 -10   7   1       10.47       12.47      5.52 o
  -9   7   1     2547.15     2730.52     42.23 o
  -8   7   1      284.45      245.80     10.24 o
  -7   7   1       24.46       20.33      3.84 o
  -6   7   1     2973.25     2918.75     41.22 o
  -5   7   1       16.59       18.39      6.17 o
  -4   7   1       91.88       54.62      2.17 o
  -3   7   1       87.56      119.09      2.99 o
  -2   7   1     2455.46     2612.74     28.42 o
  -1   7   1      779.88      806.79     11.00 o
   0   7   1       34.95       34.96      2.34 o
   1   7   1       46.53       41.42      2.58 o
   2   7   1       86.22      135.17      2.99 o
   3   7   1        0.00        5.87      3.74 o
   4   7   1     5196.90     5657.64     60.13 o
   5   7   1      412.71      410.30     13.16 o
   6   7   1      388.74      361.38      9.06 o
   7   7   1      139.52      139.58      7.87 o
   8   7   1        9.00       15.81      6.55 o
   9   7   1      109.01      112.30      7.09 o
  10   7   1     1473.02     1475.96     30.60 o
  11   7   1      142.98      140.13     13.97 o
  12   7   1      107.71      100.35     10.44 o
  13   7   1       14.78       30.55     11.60 o
  14   7   1       50.24       38.15      9.73 o
  15   7   1       37.07       45.16     28.27 o
 -15   8   1       23.43       35.59     11.11 o
 -14   8   1       17.42       17.35     16.57 o
 -13   8   1        1.52       -7.49     16.41 o
 -12   8   1      205.27      178.30     11.75 o
 -11   8   1     1657.14     1813.81     40.45 o
 -10   8   1     1116.02     1149.64     53.61 o
  -9   8   1       73.81      100.21      4.92 o
  -8   8   1      301.54      260.17     15.60 o
  -7   8   1      201.39      226.79     18.20 o
  -6   8   1      314.82      372.73      9.26 o
  -5   8   1      173.57      180.72      5.15 o
  -4   8   1      361.56      371.41      5.97 o
  -3   8   1     2865.27     3227.59     43.22 o
  -2   8   1      151.90      158.44      5.20 o
  -1   8   1       47.88       37.38      3.25 o
   0   8   1      197.46      223.66      5.04 o
   1   8   1     1058.43     1092.77     14.58 o
   2   8   1      936.61     1025.31     15.27 o
   3   8   1      379.49      327.05      5.28 o
   4   8   1        6.20       11.95      1.54 o
   5   8   1     1223.10     1263.36     20.67 o
   6   8   1       25.27       37.89      4.60 o
   7   8   1       85.81      103.10      7.08 o
   8   8   1      146.34      139.43      8.89 o
   9   8   1      314.98      298.18     11.32 o
  10   8   1     2234.80     2202.77     68.72 o
  11   8   1       33.29       41.02     14.13 o
  12   8   1        0.73        1.43      7.54 o
  13   8   1        2.61       -9.24      9.24 o
  14   8   1      190.13      170.26     17.06 o
  15   8   1      121.15      119.76     13.79 o
 -15   9   1        1.59        9.10     12.18 o
 -14   9   1      163.28      170.73     17.06 o
 -13   9   1       85.18       78.56     17.55 o
 -12   9   1       11.92       23.78      9.42 o
 -11   9   1      199.54      215.06     24.86 o
 -10   9   1      371.84      337.95     16.57 o
  -9   9   1      556.01      552.03     17.55 o
  -8   9   1      229.51      245.88     14.62 o
  -7   9   1      258.39      274.20      9.91 o
  -6   9   1      198.11      235.56     13.48 o
  -5   9   1      121.45       94.08      4.44 o
  -4   9   1     1623.83     1717.62     22.26 o
  -3   9   1        8.29        6.28      2.03 o
  -2   9   1      426.49      495.06      7.12 o
  -1   9   1     1999.05     2426.17     30.32 o
   0   9   1      165.83      245.47      4.81 o
   1   9   1      324.81      375.50     12.35 o
   2   9   1      694.68      776.63     10.56 o
   3   9   1       88.16       67.87      2.92 o
   4   9   1       77.71       66.41      3.05 o
   5   9   1      313.56      242.82      7.00 o
   6   9   1      311.58      301.32      9.79 o
   7   9   1      876.56      914.70     23.07 o
   8   9   1       15.03        2.12      6.50 o
   9   9   1      188.65      200.91     14.95 o
  10   9   1      611.02      587.15     17.24 o
  11   9   1        0.01       17.79      8.69 o
  12   9   1       68.93       60.91     15.76 o
  13   9   1        9.63      -10.90     13.48 o
  14   9   1        9.67       -3.71     11.07 o
  15   9   1       71.00       85.70     12.71 o
 -15  10   1        9.23       14.92     10.76 o
 -14  10   1        3.92       11.02     11.20 o
 -13  10   1      180.92      181.26     19.33 o
 -12  10   1        6.76       24.51     11.24 o
 -11  10   1      552.58      571.86     23.88 o
 -10  10   1       71.15       66.68     21.77 o
  -9  10   1      287.95      252.35     10.21 o
  -8  10   1      455.21      444.49     38.99 o
  -7  10   1       33.29       35.50      3.97 o
  -6  10   1      954.85      983.73     18.38 o
  -5  10   1      301.28      233.61      6.94 o
  -4  10   1      919.55      915.50     15.76 o
  -3  10   1      319.73      363.22      6.62 o
  -2  10   1       39.96       75.34      3.10 o
  -1  10   1        1.30       -1.59      2.17 o
   0  10   1        3.55       12.90      2.50 o
   1  10   1     2759.44     3177.49     39.06 o
   2  10   1      362.58      380.21      7.12 o
   3  10   1        8.87        6.80      2.64 o
   4  10   1      528.24      496.04     23.56 o
   5  10   1     3261.08     3187.70     55.73 o
   6  10   1        1.33       10.11      4.98 o
   7  10   1      432.41      464.54     18.85 o
   8  10   1     1227.48     1185.45     24.59 o
   9  10   1      560.47      520.45     15.33 o
  10  10   1      330.82      373.88     15.92 o
  11  10   1       10.82       14.30      8.19 o
  12  10   1       28.11       41.92      8.74 o
  13  10   1       13.66        7.98     10.89 o
  14  10   1        4.17       -7.67     10.49 o
 -14  11   1       22.74       36.09     12.08 o
 -13  11   1       13.30       12.36     10.07 o
 -12  11   1        0.86        0.11     11.37 o
 -11  11   1       63.24       81.70     10.82 o
 -10  11   1        2.94       -0.76      8.94 o
  -9  11   1        9.39       20.28      8.77 o
  -8  11   1     1759.21     1783.78     66.29 o
  -7  11   1     3801.37     3784.44     56.27 o
  -6  11   1      441.10      421.88     10.62 o
  -5  11   1     1110.95     1068.67     17.16 o
  -4  11   1      633.88      675.29     27.13 o
  -3  11   1        2.95        3.03      2.81 o
  -2  11   1      100.33       87.03      3.79 o
  -1  11   1        6.42        4.64      2.84 o
   0  11   1       35.53       29.77      3.74 o
   1  11   1      127.77      116.60      4.84 o
   2  11   1      270.95      316.27     11.05 o
   3  11   1      294.87      318.90     14.78 o
   4  11   1     1605.07     1646.65     24.32 o
   5  11   1     1011.69     1062.48     26.64 o
   6  11   1     1813.60     1819.78     74.73 o
   7  11   1       44.36       55.33      6.19 o
   8  11   1        0.90        2.06      6.17 o
   9  11   1      107.08      112.18      8.74 o
  10  11   1       73.03       57.01      8.35 o
  11  11   1        0.55       -7.81      7.81 o
  12  11   1       77.00       93.00     11.63 o
  13  11   1       47.00       47.76     11.92 o
  14  11   1       21.49       28.25     22.91 o
 -14  12   1       63.65       44.71     13.00 o
 -13  12   1       46.04       26.77      9.95 o
 -12  12   1      176.70      193.37     11.79 o
 -11  12   1       24.95       14.09     10.89 o
 -10  12   1      263.00      259.05     13.70 o
  -9  12   1        8.96        8.58      8.45 o
  -8  12   1        1.51        7.16      6.98 o
  -7  12   1       11.74        5.75      3.22 o
  -6  12   1       41.46       35.58      7.96 o
  -5  12   1        0.07       -2.39      3.19 o
  -4  12   1       30.31       32.63      3.42 o
  -3  12   1      279.80      278.90      6.71 o
  -2  12   1       28.08       41.01      3.59 o
  -1  12   1       10.45       10.33      4.06 o
   0  12   1       65.56       55.05      4.14 o
   1  12   1      931.86      966.78     17.06 o
   2  12   1     2541.55     2529.03     74.90 o
   3  12   1       34.91       45.87      4.01 o
   4  12   1      335.06      319.34     10.72 o
   5  12   1      302.01      278.65     16.08 o
   6  12   1      345.40      335.11     11.36 o
   7  12   1       84.93       80.88      7.43 o
   8  12   1      246.40      209.43      9.66 o
   9  12   1      567.41      535.64     17.07 o
  10  12   1      205.17      213.61     11.22 o
  11  12   1       14.87       30.03     10.40 o
  12  12   1        0.10        7.41     10.24 o
  13  12   1       18.60       16.35     10.24 o
  14  12   1      201.69      193.01     13.78 o
 -14  13   1       54.15       45.05     13.65 o
 -13  13   1        2.53      -10.23     10.23 o
 -12  13   1       19.55       19.04     10.40 o
 -11  13   1       75.98       72.99     13.00 o
 -10  13   1        0.01        2.84      6.73 o
  -9  13   1      142.80      134.46     10.23 o
  -8  13   1       94.60       88.59      7.72 o
  -7  13   1      195.95      147.87      9.00 o
  -6  13   1       93.64       75.52      7.96 o
  -5  13   1      341.28      338.72      7.89 o
  -4  13   1       41.51       40.47      4.22 o
  -3  13   1       11.07        8.14      4.22 o
  -2  13   1      901.67      881.80     15.54 o
  -1  13   1        1.36       -0.72     11.21 o
   0  13   1      539.92      560.35     29.24 o
   1  13   1     1145.81     1246.09     22.24 o
   2  13   1       11.55        4.01      3.95 o
   3  13   1     1225.47     1232.26     22.42 o
   4  13   1       27.75       21.52      5.52 o
   5  13   1      432.06      371.99     17.87 o
   6  13   1       56.51       60.21      7.38 o
   7  13   1      135.47      128.01      9.49 o
   8  13   1        5.66        8.08      6.25 o
   9  13   1        0.00       -0.92     12.51 o
  10  13   1       86.71       89.09     17.06 o
  11  13   1       97.48      110.01     10.89 o
  12  13   1       22.86       18.54     29.41 o
  13  13   1      113.05      109.22     12.12 o
 -13  14   1      155.28      160.64     14.80 o
 -12  14   1        0.10      -17.22     17.22 o
 -11  14   1        0.86        6.29      9.86 o
 -10  14   1       18.82       18.66     25.34 o
  -9  14   1      170.33      165.22     20.80 o
  -8  14   1       49.67       43.13      7.53 o
  -7  14   1      773.00      824.36     20.29 o
  -6  14   1      421.26      367.67     10.08 o
  -5  14   1      212.90      172.29      8.12 o
  -4  14   1        2.02        4.13      3.33 o
  -3  14   1      547.15      487.25     14.62 o
  -2  14   1      287.51      271.82      7.69 o
  -1  14   1      115.60      116.30      9.42 o
   0  14   1       24.67       22.37      5.26 o
   1  14   1      270.55      235.86     10.89 o
   2  14   1      411.54      404.59     11.86 o
   3  14   1      113.26      111.31      6.66 o
   4  14   1       80.23       71.69      7.31 o
   5  14   1       79.21       52.11      7.21 o
   6  14   1     1337.34     1287.38     27.39 o
   7  14   1      300.84      275.18     23.88 o
   8  14   1      217.70      210.97     11.54 o
   9  14   1      103.64       93.44      9.10 o
  10  14   1       16.73       16.43      8.17 o
  11  14   1        2.28        9.15      9.69 o
  12  14   1      183.34      193.14     13.56 o
  13  14   1        0.83      -13.94     13.94 o
 -13  15   1        1.28       -1.46     13.65 o
 -12  15   1      136.23      135.38     11.83 o
 -11  15   1       19.18       12.36     10.07 o
 -10  15   1       90.36      113.13     11.47 o
  -9  15   1        0.02        2.52     11.86 o
  -8  15   1      533.24      465.89     15.75 o
  -7  15   1      195.75      199.78     10.57 o
  -6  15   1      413.42      460.60     15.12 o
  -5  15   1        8.23       13.85      4.97 o
  -4  15   1      250.99      242.34      8.93 o
  -3  15   1      511.31      417.78     10.83 o
  -2  15   1      894.09      774.05     21.93 o
  -1  15   1        1.02        5.64      5.13 o
   0  15   1      360.79      396.02     15.27 o
   1  15   1     1402.74     1313.82     30.57 o
   2  15   1      682.19      654.85     17.01 o
   3  15   1        1.50        3.25      7.15 o
   4  15   1      287.23      230.26      9.44 o
   5  15   1       12.58       21.30     14.95 o
   6  15   1        5.76        1.22      6.69 o
   7  15   1       75.56       74.41      8.74 o
   8  15   1        0.02       -6.19      6.19 o
   9  15   1       63.08       47.44     14.30 o
  10  15   1      288.79      286.93     16.25 o
  11  15   1      233.69      237.70     18.20 o
  12  15   1        4.36       19.04     13.22 o
 -12  16   1       32.97       11.46     12.06 o
 -11  16   1       25.94       45.71     12.04 o
 -10  16   1      101.89      119.94     11.63 o
  -9  16   1       70.11       31.49     17.22 o
  -8  16   1       41.18       27.71      8.74 o
  -7  16   1        6.19       -1.89      6.91 o
  -6  16   1        0.06       10.91      6.50 o
  -5  16   1        0.65       -4.44      6.68 o
  -4  16   1       96.60       63.34     12.02 o
  -3  16   1      483.52      482.87     16.41 o
  -2  16   1     1312.95     1345.76     29.24 o
  -1  16   1       55.45       63.47      8.64 o
   0  16   1      645.88      647.76     25.83 o
   1  16   1     5173.50     5394.48    200.16 o
   2  16   1       57.57       50.35      9.91 o
   3  16   1       34.21       36.20      6.48 o
   4  16   1       26.29       45.28      6.62 o
   5  16   1      154.41      135.71      8.01 o
   6  16   1       13.84       11.70      7.24 o
   7  16   1       24.32        8.97      6.50 o
   8  16   1        6.34       11.14      9.56 o
   9  16   1        0.35        2.27     12.02 o
  10  16   1      132.89      162.22     14.62 o
  11  16   1       94.03      115.18     17.22 o
  12  16   1        3.07      -13.14     14.46 o
 -11  17   1        2.91       -2.94     16.73 o
 -10  17   1      141.97      125.59     11.32 o
  -9  17   1      224.37      212.41     14.00 o
  -8  17   1        4.63        9.98      9.36 o
  -7  17   1       12.93       26.59      7.73 o
  -6  17   1        0.33        9.12     11.05 o
  -5  17   1       14.47       19.02      7.98 o
  -4  17   1      148.64      163.68      9.84 o
  -3  17   1       10.59       25.90      7.40 o
  -2  17   1      429.06      382.15     12.78 o
  -1  17   1      809.15      822.39     71.16 o
   0  17   1     1428.14     1337.37    160.35 o
   1  17   1      174.19      149.13     10.51 o
   2  17   1       48.28       33.14      6.39 o
   3  17   1       32.98       22.39     16.73 o
   4  17   1        0.03        2.23      6.59 o
   5  17   1        2.29       -3.03     17.38 o
   6  17   1      129.08      146.65      9.10 o
   7  17   1        0.55        6.43      8.38 o
   8  17   1      207.93      223.81     11.91 o
   9  17   1       10.01       -1.08      8.98 o
  10  17   1        5.26        7.42      8.65 o
  11  17   1       12.58       20.48     15.73 o
 -11  18   1       88.16       83.84     11.32 o
 -10  18   1      579.35      579.91     21.93 o
  -9  18   1       22.00       35.36     10.82 o
  -8  18   1        3.36       19.99      8.22 o
  -7  18   1        8.54       30.68      8.78 o
  -6  18   1       23.79       22.99      7.45 o
  -5  18   1       72.01       54.59      9.73 o
  -4  18   1     1560.40     1588.01     38.21 o
  -3  18   1        1.98       13.50      6.01 o
  -2  18   1     1160.14     1122.02     28.00 o
  -1  18   1      586.23      652.79     23.72 o
   0  18   1       56.41       32.17      8.77 o
   1  18   1        8.93       -2.98     11.70 o
   2  18   1      392.17      404.19     27.62 o
   3  18   1       38.55       41.09      8.54 o
   4  18   1        2.64       20.28      8.61 o
   5  18   1       26.62       26.91      7.53 o
   6  18   1        2.90       -1.10      6.91 o
   7  18   1        1.31       -8.56      9.84 o
   8  18   1       15.10        3.94      8.20 o
   9  18   1       41.85       48.76     15.28 o
  10  18   1       11.19       22.88     12.79 o
  11  18   1       29.18       35.88     12.77 o
 -10  19   1      282.84      282.81     17.57 o
  -9  19   1        6.48        1.05      9.48 o
  -8  19   1       58.57       43.32     27.13 o
  -7  19   1       96.21      130.06     12.80 o
  -6  19   1        8.79        6.42      7.52 o
  -5  19   1      148.85      117.86     16.57 o
  -4  19   1      140.71      143.56      9.75 o
  -3  19   1       42.77       38.02     14.13 o
  -2  19   1       89.32       87.28      8.98 o
  -1  19   1      480.77      416.24     17.22 o
   0  19   1       19.60       23.72     10.07 o
   1  19   1      326.55      341.77     13.33 o
   2  19   1       29.24       10.59      6.35 o
   3  19   1      139.56      140.64     12.35 o
   4  19   1      177.94      156.13     10.53 o
   5  19   1       57.43       44.90     11.37 o
   6  19   1       21.51       11.94      9.42 o
   7  19   1      555.70      536.80     20.31 o
   8  19   1        0.05       -1.46     10.41 o
   9  19   1        3.56       36.46     13.58 o
  10  19   1        4.12        2.21     13.49 o
  -9  20   1       49.72       43.21     19.17 o
  -8  20   1      188.72      150.06     31.68 o
  -7  20   1        0.75       -8.03      9.59 o
  -6  20   1      273.99      303.13     17.55 o
  -5  20   1      130.88      144.15     12.35 o
  -4  20   1      237.68      224.53     21.28 o
  -3  20   1      124.45      109.55     10.40 o
  -2  20   1        6.08        9.42      7.17 o
  -1  20   1        2.00        7.81      7.51 o
   0  20   1       81.62       91.31     11.05 o
   1  20   1       74.10       59.55      7.96 o
   2  20   1        0.39       -7.46      7.46 o
   3  20   1       68.78       63.93     12.83 o
   4  20   1       92.02       99.27      9.59 o
   5  20   1       12.99       13.54      8.02 o
   6  20   1        2.72       11.59      8.59 o
   7  20   1       91.35       97.07     13.73 o
   8  20   1       51.77       66.56     11.66 o
   9  20   1       20.92       10.07     16.90 o
  -8  21   1        4.59       16.86      9.49 o
  -7  21   1      629.41      617.59     56.70 o
  -6  21   1       35.61       39.20      9.46 o
  -5  21   1       29.26       34.68      9.59 o
  -4  21   1      191.75      184.10     11.55 o
  -3  21   1        0.00        1.24      8.27 o
  -2  21   1       59.45       64.36      8.07 o
  -1  21   1      194.74      205.87     23.40 o
   0  21   1        2.25       -8.12      8.12 o
   1  21   1       79.48       69.79      9.21 o
   2  21   1       53.01       42.67      7.86 o
   3  21   1      170.94      164.62     19.66 o
   4  21   1       21.67       12.40     13.97 o
   5  21   1        9.42       18.57     13.53 o
   6  21   1        0.89       13.18     14.78 o
   7  21   1       10.08        0.70     15.48 o
   8  21   1        4.70        4.22     21.45 o
  -7  22   1      658.72      725.25     46.79 o
  -6  22   1       24.30       11.12     11.27 o
  -5  22   1        9.99        9.33     10.40 o
  -4  22   1       47.81       82.83     10.85 o
  -3  22   1       80.38       69.49     12.67 o
  -2  22   1       17.67       15.13     19.98 o
  -1  22   1       60.98       41.72     10.05 o
   0  22   1        6.02       -7.81      7.81 o
   1  22   1       80.77       72.62     19.33 o
   2  22   1        0.68       -9.80     10.52 o
   3  22   1      142.05      130.18     13.14 o
   4  22   1        5.96        9.36     20.15 o
   5  22   1       22.12       39.97     13.73 o
   6  22   1        3.69       24.04     12.80 o
   7  22   1       25.36       11.33     29.57 o
  -5  23   1       25.24        0.32     16.25 o
  -4  23   1      166.62      184.54     17.10 o
  -3  23   1      203.77      216.07     17.25 o
  -2  23   1        2.36      -10.22     10.22 o
  -1  23   1        3.74      -19.17     19.17 o
   0  23   1       70.51       48.38     34.77 o
   1  23   1       18.46       -2.02     11.77 o
   2  23   1       18.17       19.43     12.32 o
   3  23   1        0.00       18.02     12.02 o
   4  23   1        0.04      -10.64     10.64 o
   5  23   1       32.50       48.09     22.42 o
  -3  24   1      267.47      258.00     25.67 o
  -2  24   1        0.42        5.00     16.14 o
  -1  24   1        0.97       13.61     15.54 o
   0  24   1       58.64       65.12     13.33 o
   1  24   1        4.38        0.00     19.82 o
   2  24   1       44.13       56.21     23.72 o
 -16   0   2        2.15      -17.55     17.55 o
 -14   0   2       37.19       37.69     12.35 o
 -12   0   2     1148.09     1230.52     34.77 o
 -10   0   2       19.20       14.95      7.80 o
  -8   0   2     1415.03     1537.58     38.34 o
  -6   0   2     4465.18     4627.68     68.89 o
  -4   0   2      623.49      567.33     10.40 o
  -2   0   2     6946.83     7363.60    100.08 o
   0   0   2     5966.89     5173.56    118.60 o
   2   0   2    19358.21    17343.23    227.78 o
   4   0   2      826.14      784.39     11.37 o
   6   0   2     1264.63     1360.81     22.75 o
   8   0   2      134.51      131.92      6.82 o
  10   0   2        0.12        2.27      7.15 o
  12   0   2       62.39       29.57     12.67 o
  14   0   2       44.96       74.73     23.07 o
  16   0   2      605.40      574.48     38.99 o
 -16   1   2        0.04        8.12     12.35 o
 -15   1   2       48.00       51.99     11.70 o
 -14   1   2       54.06       49.44     10.56 o
 -13   1   2       82.42       93.32      8.23 o
 -12   1   2      241.53      290.73     11.25 o
 -11   1   2        5.79       -0.83      8.12 o
 -10   1   2       35.30       35.11      5.63 o
  -9   1   2       74.91       78.52     14.78 o
  -8   1   2       82.45       83.13      6.17 o
  -7   1   2       28.08       38.88      4.29 o
  -6   1   2      801.38      842.02     11.14 o
  -5   1   2     2687.12     2837.78     29.75 o
  -4   1   2      139.13      124.97      5.69 o
  -3   1   2     2319.20     2396.66     24.81 o
  -2   1   2    15946.01    15134.83    139.12 o
  -1   1   2      148.93      143.68      2.92 o
   0   1   2     2515.63     2565.34     41.36 o
   1   1   2     5464.73     5050.26     45.55 o
   2   1   2      375.05      370.39      6.99 o
   3   1   2       63.35       53.24      2.44 o
   4   1   2      325.80      349.21      4.44 o
   5   1   2      573.11      628.18      7.46 o
   6   1   2      254.98      266.87      5.14 o
   7   1   2      306.57      354.61      6.52 o
   8   1   2      206.49      221.69      8.45 o
   9   1   2       72.14       99.05      6.66 o
  10   1   2     1116.13     1175.24     29.73 o
  11   1   2      100.79       78.55      8.27 o
  12   1   2       11.78       12.56      6.59 o
  13   1   2       28.97       29.91      9.62 o
  14   1   2       32.99       22.58     10.34 o
  15   1   2       60.27       47.12     16.57 o
  16   1   2      345.20      309.01     27.94 o
 -16   2   2       71.43       45.17     13.32 o
 -15   2   2       10.30        0.67      9.05 o
 -14   2   2       12.96        3.33      9.76 o
 -13   2   2        0.59        0.70     11.21 o
 -12   2   2        0.13       -4.32      7.80 o
 -11   2   2       36.05       38.39     10.72 o
 -10   2   2      512.41      499.43     20.15 o
  -9   2   2        0.81       -1.50      6.34 o
  -8   2   2       76.55       50.17      5.28 o
  -7   2   2       75.67      109.75      8.61 o
  -6   2   2      129.15      133.86     12.02 o
  -5   2   2       54.11       51.34      2.63 o
  -4   2   2       16.66       26.28      2.27 o
  -3   2   2      117.79       80.41      4.87 o
  -2   2   2       48.31       44.56      5.52 o
  -1   2   2       11.22       59.35      1.56 o
   0   2   2     4691.44     4122.54     58.68 o
   1   2   2     8656.78     7985.94     74.44 o
   2   2   2     1205.12     1093.05     18.20 o
   3   2   2       22.38       18.21      1.46 o
   4   2   2        5.93       14.86      1.25 o
   5   2   2      309.65      358.28      4.94 o
   6   2   2     1363.58     1391.27     17.25 o
   7   2   2      278.68      271.62      5.96 o
   8   2   2       38.18       49.43      4.25 o
   9   2   2      270.92      315.14     13.32 o
  10   2   2        2.71       11.96     13.81 o
  11   2   2      447.45      492.57     15.56 o
  12   2   2        4.89        6.20      7.80 o
  13   2   2       75.42       87.26     19.17 o
  14   2   2       15.28       -5.88     10.31 o
  15   2   2      438.19      482.29     24.24 o
  16   2   2      667.35      657.34     41.27 o
 -16   3   2      426.35      366.62     18.07 o
 -15   3   2      188.39      196.84     48.09 o
 -14   3   2       13.25       23.20      9.67 o
 -13   3   2       13.21       17.64      7.39 o
 -12   3   2      313.68      296.87     12.64 o
 -11   3   2      142.80      109.52      8.65 o
 -10   3   2        9.90       16.47      7.27 o
  -9   3   2      769.48      834.14     17.00 o
  -8   3   2      977.81     1011.51     18.15 o
  -7   3   2       34.06       35.64      4.58 o
  -6   3   2      431.53      372.67      6.85 o
  -5   3   2     1702.26     1976.31     21.81 o
  -4   3   2      104.76       82.30      4.87 o
  -3   3   2       57.80       74.91      2.40 o
  -2   3   2      889.46      956.78     10.08 o
  -1   3   2    27491.23    26682.36    585.36 o
   0   3   2     5732.74     5184.03     64.69 o
   1   3   2      339.47      337.34      4.55 o
   2   3   2      103.45      183.49      2.73 o
   3   3   2      394.63      374.32      4.60 o
   4   3   2      908.24      961.44     12.67 o
   5   3   2     2382.87     2339.46     23.20 o
   6   3   2     1086.29     1193.33     15.35 o
   7   3   2      236.12      253.21      6.34 o
   8   3   2       23.14       27.28      3.89 o
   9   3   2       93.08      101.57      5.95 o
  10   3   2     1165.14     1186.66     25.19 o
  11   3   2      153.76      157.87     20.96 o
  12   3   2       16.18       17.02     11.54 o
  13   3   2      635.59      641.64     19.89 o
  14   3   2       57.61       60.28     22.58 o
  15   3   2      176.39      166.55     15.60 o
  16   3   2       13.19       25.28     12.94 o
 -16   4   2      519.57      506.50     44.03 o
 -15   4   2       81.04       84.09     14.62 o
 -14   4   2       79.94       99.10     13.00 o
 -13   4   2       45.05       29.83     10.72 o
 -12   4   2      560.80      597.55     29.08 o
 -11   4   2      105.94       97.87     20.47 o
 -10   4   2       24.62       19.37      6.34 o
  -9   4   2        1.43        7.56      7.96 o
  -8   4   2       34.52       25.23     14.30 o
  -7   4   2      222.76      213.48     18.36 o
  -6   4   2    12475.03    14256.24    171.46 o
  -5   4   2     2529.69     2841.40     30.32 o
  -4   4   2        7.89        6.92      3.57 o
  -3   4   2     9105.12     8946.30     85.00 o
  -2   4   2       98.01      138.09      2.96 o
  -1   4   2     1154.90     1069.56     13.81 o
   0   4   2      197.19      145.35      4.22 o
   1   4   2      493.37      467.04      6.47 o
   2   4   2      396.34      484.50      9.59 o
   3   4   2     5203.07     4800.32     65.80 o
   4   4   2     1986.69     2068.24     22.05 o
   5   4   2     1012.77      973.34     11.00 o
   6   4   2     1380.92     1480.70     18.80 o
   7   4   2      280.79      287.70      6.62 o
   8   4   2      492.35      557.97     11.25 o
   9   4   2       33.60       37.92     12.51 o
  10   4   2      134.87      103.90      8.59 o
  11   4   2       33.86       41.55      9.43 o
  12   4   2     1288.62     1291.18     29.71 o
  13   4   2        2.22       -7.63      7.63 o
  14   4   2      486.26      573.51     20.90 o
  15   4   2        0.47       -8.63     10.21 o
  16   4   2      262.91      288.64     19.64 o
 -16   5   2        1.51        1.90     13.81 o
 -15   5   2      228.91      242.53     15.81 o
 -14   5   2      654.06      708.41     22.96 o
 -13   5   2      112.23      123.65     11.86 o
 -12   5   2       75.06       72.90      8.65 o
 -11   5   2      608.65      644.02     17.00 o
 -10   5   2      693.43      744.32     18.27 o
  -9   5   2        0.45        5.42     12.83 o
  -8   5   2     1764.39     1754.75     30.75 o
  -7   5   2     6052.57     6756.19    106.42 o
  -6   5   2      927.81     1044.61     16.55 o
  -5   5   2     1413.41     1688.13     19.51 o
  -4   5   2       45.22       58.89      2.40 o
  -3   5   2     2523.00     2675.66     27.91 o
  -2   5   2      193.01      190.76      3.65 o
  -1   5   2      513.81      421.22      6.82 o
   0   5   2     1437.07     1365.51     18.08 o
   1   5   2     2845.26     2744.78     30.94 o
   2   5   2       64.53       94.53      2.40 o
   3   5   2       30.86       33.72      2.03 o
   4   5   2        4.36        3.78      1.95 o
   5   5   2       42.65       38.55      3.10 o
   6   5   2       81.74       86.50      4.68 o
   7   5   2      677.53      692.91     12.00 o
   8   5   2       46.37       44.55      6.01 o
   9   5   2       38.31       40.35      8.45 o
  10   5   2      285.69      283.89     11.70 o
  11   5   2      201.31      215.42     18.20 o
  12   5   2      208.98      173.09     12.10 o
  13   5   2      560.10      529.34     18.14 o
  14   5   2      117.95      137.07     17.06 o
  15   5   2        0.47       -1.43     11.83 o
 -16   6   2       12.24       19.03     18.68 o
 -15   6   2        3.23       -2.17      9.75 o
 -14   6   2      660.09      664.86     21.13 o
 -13   6   2      957.40     1048.48     28.05 o
 -12   6   2      293.64      274.85     26.48 o
 -11   6   2      411.84      406.98     10.83 o
 -10   6   2       12.15       25.55      7.15 o
  -9   6   2     2948.09     3347.01     49.04 o
  -8   6   2        4.80       11.77      4.44 o
  -7   6   2      529.34      623.27     19.82 o
  -6   6   2     4486.97     4917.70     69.21 o
  -5   6   2       94.76      100.45      4.71 o
  -4   6   2     2293.29     2196.56     25.81 o
  -3   6   2      424.25      353.25      5.73 o
  -2   6   2      353.89      344.91      6.34 o
  -1   6   2      233.88      214.54      7.31 o
   0   6   2      415.86      498.77      7.80 o
   1   6   2     3153.24     3160.34     36.21 o
   2   6   2     2987.23     3098.00     32.28 o
   3   6   2      826.63      979.15     21.12 o
   4   6   2     3423.93     3466.31     36.41 o
   5   6   2     1024.36     1045.63     15.12 o
   6   6   2      315.95      363.56      8.84 o
   7   6   2      517.33      450.79     21.77 o
   8   6   2       85.70       52.77     12.35 o
   9   6   2      121.10      115.64      7.72 o
  10   6   2      258.85      224.91      9.02 o
  11   6   2        9.38       19.08      7.26 o
  12   6   2        4.00        3.79      7.85 o
  13   6   2       25.40       12.11     18.36 o
  14   6   2      192.10      190.27     33.63 o
  15   6   2        0.23        0.95     10.45 o
 -15   7   2        0.05        4.85     10.27 o
 -14   7   2        1.34       -8.83      9.52 o
 -13   7   2       90.14       74.92     12.67 o
 -12   7   2      241.59      230.33     12.65 o
 -11   7   2      777.57      824.88     19.82 o
 -10   7   2      395.60      470.07     13.00 o
  -9   7   2    15028.75    16565.71    224.90 o
  -8   7   2     1024.73     1190.11     20.91 o
  -7   7   2      344.15      345.39      8.56 o
  -6   7   2      170.04      190.61      5.54 o
  -5   7   2      137.11      172.84      8.77 o
  -4   7   2      493.58      606.81      8.97 o
  -3   7   2     8069.79     8985.03     95.84 o
  -2   7   2     6411.77     6737.25     71.84 o
  -1   7   2      520.68      500.42      8.27 o
   0   7   2        8.44        4.65      1.80 o
   1   7   2     2014.30     1867.65     22.86 o
   2   7   2     3032.61     3174.58     33.56 o
   3   7   2      309.35      296.75     11.05 o
   4   7   2        0.88        3.09      2.58 o
   5   7   2       44.28       51.78      3.79 o
   6   7   2      223.68      262.94      7.58 o
   7   7   2      372.22      347.15     11.05 o
   8   7   2       12.94        9.47     15.43 o
   9   7   2      896.97      916.41     20.37 o
  10   7   2       83.78       62.49      7.90 o
  11   7   2       35.77       37.21     16.08 o
  12   7   2       26.92       27.09      8.26 o
  13   7   2        0.03        7.96      9.65 o
  14   7   2       42.38       31.75     10.23 o
  15   7   2       79.78       64.82     11.70 o
 -15   8   2        4.05      -10.68     15.27 o
 -14   8   2        1.45       -5.24      8.71 o
 -13   8   2        4.30        9.39      8.85 o
 -12   8   2      302.06      317.69     14.73 o
 -11   8   2        1.76        5.15     21.12 o
 -10   8   2      580.52      600.22     16.90 o
  -9   8   2     1662.91     1872.38     30.33 o
  -8   8   2     5052.70     5452.57     75.24 o
  -7   8   2      300.56      284.21      7.73 o
  -6   8   2        0.08        7.10      3.89 o
  -5   8   2     2305.11     2432.37     33.29 o
  -4   8   2      331.11      409.33      7.23 o
  -3   8   2      256.60      226.50      4.25 o
  -2   8   2      897.90     1020.86     12.87 o
  -1   8   2     1628.03     1541.53     21.45 o
   0   8   2     2834.60     2880.81     33.88 o
   1   8   2     1577.13     1701.24     21.01 o
   2   8   2      976.39      952.55     11.95 o
   3   8   2      468.66      470.98      7.34 o
   4   8   2       44.11       39.99      3.79 o
   5   8   2        9.16       15.60      3.56 o
   6   8   2      175.86      168.09      6.65 o
   7   8   2      130.18      146.39      8.05 o
   8   8   2      534.29      532.96     24.21 o
   9   8   2      634.96      654.80     16.77 o
  10   8   2      336.55      292.68     12.19 o
  11   8   2      545.03      535.13     17.01 o
  12   8   2       42.21       42.39      8.41 o
  13   8   2      101.50       91.31     10.77 o
  14   8   2        0.20        9.09     11.54 o
  15   8   2       15.70        0.08     10.41 o
 -15   9   2       26.96       20.80     10.44 o
 -14   9   2       18.87       31.26     12.51 o
 -13   9   2      602.38      646.37     22.18 o
 -12   9   2      411.84      346.24     15.80 o
 -11   9   2        1.89        7.10     10.89 o
 -10   9   2      445.18      472.20     14.65 o
  -9   9   2      787.15      885.92     17.88 o
  -8   9   2       16.30        9.85      4.14 o
  -7   9   2      802.45      739.46     15.22 o
  -6   9   2        0.01        2.84      7.64 o
  -5   9   2       92.09       87.76      4.29 o
  -4   9   2       59.05       53.46      3.10 o
  -3   9   2       35.97       55.60      2.96 o
  -2   9   2        2.37        4.71      2.30 o
  -1   9   2     1544.49     1574.70     20.90 o
   0   9   2       42.34       68.54      2.87 o
   1   9   2       23.55        8.53      2.26 o
   2   9   2     2818.45     2823.52     40.78 o
   3   9   2      287.12      287.39      6.50 o
   4   9   2      349.17      323.16     12.83 o
   5   9   2      662.25      624.87     23.40 o
   6   9   2      366.44      339.49      8.95 o
   7   9   2        0.35        6.68      5.85 o
   8   9   2      447.48      427.20     16.57 o
   9   9   2        6.67       12.57      9.59 o
  10   9   2       76.81       59.98     11.54 o
  11   9   2        7.38       25.12      7.65 o
  12   9   2      209.86      189.15     12.67 o
  13   9   2        0.62       17.77      9.99 o
  14   9   2       31.52       29.70     12.68 o
  15   9   2      206.15      213.55     17.78 o
 -15  10   2      304.62      231.37     29.41 o
 -14  10   2      497.63      441.34     38.18 o
 -13  10   2      503.49      479.45     19.33 o
 -12  10   2     1446.92     1487.73     36.32 o
 -11  10   2      390.00      403.52     26.16 o
 -10  10   2     1291.85     1362.11     38.50 o
  -9  10   2     1784.30     1730.98     30.52 o
  -8  10   2      200.78      226.13      7.54 o
  -7  10   2      589.04      614.40     13.50 o
  -6  10   2       69.57       78.92      7.64 o
  -5  10   2       31.38       27.91      3.00 o
  -4  10   2      809.70      817.77     19.01 o
  -3  10   2      143.83      179.92      4.94 o
  -2  10   2      530.45      542.08      9.19 o
  -1  10   2      481.40      553.73      9.12 o
   0  10   2     1064.36     1175.55     17.25 o
   1  10   2       28.16       16.57      3.09 o
   2  10   2      794.67      742.37     11.66 o
   3  10   2       34.97       40.69      4.22 o
   4  10   2       40.86       56.74      6.82 o
   5  10   2      956.88      991.67     21.12 o
   6  10   2        0.00        4.49     13.81 o
   7  10   2      331.75      347.42     11.22 o
   8  10   2     1505.07     1466.04     29.18 o
   9  10   2       16.67       18.80      6.50 o
  10  10   2        2.58        4.32      7.26 o
  11  10   2       18.50       12.59      8.77 o
  12  10   2       18.35       23.98      7.87 o
  13  10   2       13.13        6.53      9.29 o
  14  10   2      164.13      158.76     17.71 o
 -14  11   2       32.64       33.79     12.06 o
 -13  11   2      330.05      326.74     17.39 o
 -12  11   2      205.04      210.09     20.31 o
 -11  11   2      321.04      331.07     14.04 o
 -10  11   2      737.11      777.91     23.23 o
  -9  11   2       24.45        9.97      5.89 o
  -8  11   2      936.24      901.52     24.53 o
  -7  11   2      430.68      429.48     14.46 o
  -6  11   2     1280.04     1239.38     22.16 o
  -5  11   2      548.50      551.55     10.85 o
  -4  11   2       52.24       34.52      3.22 o
  -3  11   2     1494.58     1412.41     19.74 o
  -2  11   2      853.36      922.48     15.35 o
  -1  11   2       40.48       35.36      4.55 o
   0  11   2      108.29      120.64      4.22 o
   1  11   2        0.12        2.44      3.19 o
   2  11   2      143.25      184.49     11.37 o
   3  11   2       13.84       17.75      2.95 o
   4  11   2      179.37      178.49      4.92 o
   5  11   2      506.65      469.14     22.26 o
   6  11   2      138.11      156.96     24.04 o
   7  11   2       19.72       27.54      7.33 o
   8  11   2       46.06       51.62      6.91 o
   9  11   2       86.12       66.88      8.27 o
  10  11   2        3.21        6.08      6.67 o
  11  11   2        8.82       21.46      8.95 o
  12  11   2       12.12       30.01      9.47 o
  13  11   2      236.45      262.00     14.04 o
  14  11   2      193.96      184.19     16.31 o
 -14  12   2      155.50      151.25     12.50 o
 -13  12   2       26.21       26.97      9.36 o
 -12  12   2        0.91        9.31      8.30 o
 -11  12   2      102.70      105.94      9.99 o
 -10  12   2      151.08      130.22      9.52 o
  -9  12   2      116.76      127.29     25.02 o
  -8  12   2        1.21       -1.80      3.68 o
  -7  12   2       85.05      101.16      5.93 o
  -6  12   2       76.59       61.70      8.61 o
  -5  12   2      938.01      974.30     16.23 o
  -4  12   2       16.24       30.94      6.66 o
  -3  12   2        0.76       -2.39      3.19 o
  -2  12   2      275.85      263.02     12.67 o
  -1  12   2      444.08      445.07     10.40 o
   0  12   2       34.88       41.70      4.03 o
   1  12   2      711.56      675.14     17.06 o
   2  12   2      278.20      310.23      6.89 o
   3  12   2      706.38      691.91     11.36 o
   4  12   2      309.19      272.56      6.78 o
   5  12   2       60.39       50.44      6.14 o
   6  12   2      387.39      410.95     12.18 o
   7  12   2       10.24       16.39      6.65 o
   8  12   2       98.00      102.66      9.59 o
   9  12   2       12.98        6.52     14.95 o
  10  12   2        0.00       18.91     14.78 o
  11  12   2        0.18       -2.91      8.01 o
  12  12   2       98.29       74.07     33.14 o
  13  12   2      102.16      119.40     17.67 o
  14  12   2        0.91       -5.75     18.03 o
 -14  13   2        5.68        3.71     13.19 o
 -13  13   2       27.50       28.20     13.97 o
 -12  13   2      237.52      215.17     13.73 o
 -11  13   2       10.77       20.90      9.30 o
 -10  13   2       87.24       74.94      7.96 o
  -9  13   2       60.90       89.62      8.74 o
  -8  13   2        0.53        5.88      6.30 o
  -7  13   2        3.70       -3.79      4.06 o
  -6  13   2     1674.18     1565.60     27.17 o
  -5  13   2      216.74      173.17      5.86 o
  -4  13   2        0.05       -3.97      3.97 o
  -3  13   2      123.69      154.62      5.77 o
  -2  13   2      428.71      453.32     15.43 o
  -1  13   2       20.35       21.72      7.80 o
   0  13   2      273.78      319.12      8.60 o
   1  13   2      517.87      560.37     21.61 o
   2  13   2      289.98      272.81     15.43 o
   3  13   2       76.99       64.65      8.12 o
   4  13   2      451.59      449.77     19.01 o
   5  13   2      418.75      358.34     11.70 o
   6  13   2      457.01      463.55     12.96 o
   7  13   2      230.52      231.77      9.80 o
   8  13   2       32.54       18.89      7.48 o
   9  13   2      230.62      233.03     11.12 o
  10  13   2        8.20       22.17     15.92 o
  11  13   2       30.67       31.60     19.17 o
  12  13   2      164.71      189.55     17.62 o
  13  13   2      161.36      153.49     45.17 o
 -13  14   2        0.58       -2.00      9.43 o
 -12  14   2        0.28        0.67     10.45 o
 -11  14   2      242.58      243.68     12.88 o
 -10  14   2        6.13       -9.52      9.84 o
  -9  14   2       11.38        4.92      7.80 o
  -8  14   2      320.70      271.38     25.02 o
  -7  14   2       25.24       -1.39      5.76 o
  -6  14   2        7.08        5.90      4.61 o
  -5  14   2     1685.11     1591.03     30.54 o
  -4  14   2      112.80      123.48      9.26 o
  -3  14   2       35.27       18.87      4.25 o
  -2  14   2      332.88      316.26     10.72 o
  -1  14   2      153.66      162.40      7.15 o
   0  14   2        8.76       11.82      4.90 o
   1  14   2      246.21      230.59      7.25 o
   2  14   2       93.07       73.73      9.75 o
   3  14   2     2128.20     2139.65     52.80 o
   4  14   2       16.93       19.75      3.56 o
   5  14   2      236.42      266.04     10.08 o
   6  14   2      131.10      138.80      8.61 o
   7  14   2       48.47       46.36      7.68 o
   8  14   2        4.75       -2.97      6.24 o
   9  14   2       20.07       16.31     13.97 o
  10  14   2       91.98      120.37     10.77 o
  11  14   2       10.07       12.68      9.10 o
  12  14   2       22.31       15.40     12.98 o
  13  14   2       11.89        2.99     11.89 o
 -13  15   2       83.37       78.03     13.37 o
 -12  15   2        7.44       10.92     13.65 o
 -11  15   2        0.55        2.54     10.82 o
 -10  15   2        0.21        8.79     16.73 o
  -9  15   2       37.53       20.65     10.89 o
  -8  15   2      179.37      171.95      9.59 o
  -7  15   2       85.80       84.75      9.84 o
  -6  15   2        4.30        6.03      4.84 o
  -5  15   2      315.33      334.94      9.52 o
  -4  15   2        1.58        5.47      4.35 o
  -3  15   2      122.26      154.36      6.99 o
  -2  15   2     2735.66     2809.15     44.87 o
  -1  15   2       71.53       67.85      9.42 o
   0  15   2      115.64      118.40     21.28 o
   1  15   2      534.87      571.31     24.37 o
   2  15   2       38.35       29.98      5.70 o
   3  15   2      120.39      135.66     13.81 o
   4  15   2      589.55      584.71     21.93 o
   5  15   2       20.97       31.72      6.66 o
   6  15   2       17.27       23.70      9.59 o
   7  15   2      106.64      110.56      8.88 o
   8  15   2      404.99      448.12     15.03 o
   9  15   2       12.57       17.16      9.10 o
  10  15   2        8.27        8.42      7.89 o
  11  15   2       85.94      131.11     16.89 o
  12  15   2       52.45       72.85     25.67 o
 -12  16   2       65.00       50.13     14.78 o
 -11  16   2       17.02       35.32     10.23 o
 -10  16   2       64.53       75.26     19.01 o
  -9  16   2       24.02       28.37      9.57 o
  -8  16   2      122.31       98.35      9.38 o
  -7  16   2        6.79       18.33      7.08 o
  -6  16   2       16.74        2.11      6.35 o
  -5  16   2       11.88       16.90      5.05 o
  -4  16   2       64.38       49.47      7.64 o
  -3  16   2     1102.67     1106.57     21.51 o
  -2  16   2      240.56      241.06     13.00 o
  -1  16   2       76.27       73.64      7.08 o
   0  16   2      559.47      552.84     26.64 o
   1  16   2       88.89      113.16      8.81 o
   2  16   2        9.93       -5.46      5.46 o
   3  16   2      293.79      295.10     10.64 o
   4  16   2      370.16      378.58     13.11 o
   5  16   2        0.38       -5.10      7.51 o
   6  16   2       77.10       79.29      8.76 o
   7  16   2      295.93      276.96     22.26 o
   8  16   2      106.55      100.35      9.84 o
   9  16   2       14.07        9.10      8.11 o
  10  16   2        1.10       -7.93     14.82 o
  11  16   2       26.70       65.31     14.41 o
  12  16   2      118.05      107.23     19.82 o
 -11  17   2       18.33        5.30     16.90 o
 -10  17   2      289.78      350.27     15.91 o
  -9  17   2        1.49       -0.82      8.10 o
  -8  17   2      129.14      129.03     12.14 o
  -7  17   2        3.61        9.63      6.69 o
  -6  17   2        0.27      -10.92     13.48 o
  -5  17   2        0.57        5.64      4.81 o
  -4  17   2      223.41      255.77      9.20 o
  -3  17   2       92.85      116.62      6.55 o
  -2  17   2      214.91      206.05      8.83 o
  -1  17   2      898.69      929.24     21.47 o
   0  17   2       14.52       17.90      8.61 o
   1  17   2      483.86      494.67     14.89 o
   2  17   2      189.51      184.10     19.50 o
   3  17   2       43.74       31.93      6.25 o
   4  17   2       37.25       39.89      6.98 o
   5  17   2        0.16        0.36      6.42 o
   6  17   2       17.92       14.13      7.17 o
   7  17   2        2.93       -1.43      6.67 o
   8  17   2       54.15       53.00     10.76 o
   9  17   2      998.13     1094.12     97.48 o
  10  17   2       70.79       68.42     22.10 o
  11  17   2      360.64      469.50     25.99 o
 -11  18   2       16.83        2.27     10.89 o
 -10  18   2      240.59      227.53     14.36 o
  -9  18   2      209.95      247.47     19.17 o
  -8  18   2      154.85      157.11     11.57 o
  -7  18   2       13.36       11.47      7.33 o
  -6  18   2       98.98      120.66     12.67 o
  -5  18   2      272.37      253.57     11.48 o
  -4  18   2      109.37       97.10      7.21 o
  -3  18   2       14.45       14.14      5.60 o
  -2  18   2      917.35      937.41     19.87 o
  -1  18   2     1985.49     1985.13     43.84 o
   0  18   2        4.86        5.85      8.12 o
   1  18   2        0.37        0.13     16.41 o
   2  18   2        6.26        8.19      7.02 o
   3  18   2        0.98       -7.39      7.39 o
   4  18   2        0.23       -2.89     15.92 o
   5  18   2       65.58       54.49     10.24 o
   6  18   2        0.89        4.46      7.27 o
   7  18   2       19.53       21.56      8.74 o
   8  18   2      183.78      210.61     17.71 o
   9  18   2       31.85       36.29     13.02 o
  10  18   2       26.50       48.47     12.29 o
 -10  19   2       61.58       55.45     11.15 o
  -9  19   2       52.46       79.64     26.32 o
  -8  19   2       16.52        9.61      9.19 o
  -7  19   2        0.64        2.29      9.42 o
  -6  19   2       37.34       34.32      9.21 o
  -5  19   2       21.64       13.49      7.27 o
  -4  19   2        7.68       19.43      8.37 o
  -3  19   2       80.78       68.12      7.96 o
  -2  19   2      250.75      240.54     15.43 o
  -1  19   2      137.73      175.14     12.35 o
   0  19   2      203.62      207.31     13.00 o
   1  19   2      100.05      107.53     16.73 o
   2  19   2        2.96       -3.36      6.40 o
   3  19   2      207.27      200.16     10.46 o
   4  19   2      372.34      365.61     14.49 o
   5  19   2       21.58       14.00      7.58 o
   6  19   2        0.76       10.24     10.68 o
   7  19   2       12.02       19.20     14.82 o
   8  19   2        3.59        6.80     30.54 o
   9  19   2        1.14       -4.89     12.38 o
  10  19   2       23.68       32.10     27.13 o
  -9  20   2        8.33      -13.26     16.66 o
  -8  20   2        0.42       -1.90     11.50 o
  -7  20   2      543.60      629.40     23.12 o
  -6  20   2        0.85       11.39      9.75 o
  -5  20   2      405.64      342.03     17.38 o
  -4  20   2      150.76      130.18     15.76 o
  -3  20   2        9.24       41.88      8.66 o
  -2  20   2       27.43       29.86      6.85 o
  -1  20   2       17.15       13.73      6.85 o
   0  20   2        9.44       12.35      7.15 o
   1  20   2       10.40       14.28     14.62 o
   2  20   2       26.48       19.12     18.52 o
   3  20   2        0.61       -1.24      7.47 o
   4  20   2        5.08        3.36      9.18 o
   5  20   2       65.63       98.00     14.68 o
   6  20   2      303.27      326.23     18.41 o
   7  20   2       24.04       29.31     23.23 o
   8  20   2      148.82      119.48     14.49 o
   9  20   2       58.82       47.76     17.69 o
  -8  21   2       30.78       28.64     14.37 o
  -7  21   2       24.40       14.55     12.07 o
  -6  21   2        1.05       24.64     13.35 o
  -5  21   2      865.77      877.41     29.22 o
  -4  21   2      370.33      400.23     18.15 o
  -3  21   2       69.02       63.02     13.00 o
  -2  21   2        9.08       18.31     13.81 o
  -1  21   2       71.95       64.43      8.54 o
   0  21   2       24.42       24.93      7.75 o
   1  21   2       12.45       11.00     11.08 o
   2  21   2      236.45      221.48     20.96 o
   3  21   2       18.73        2.42     11.22 o
   4  21   2       76.81       75.31     22.10 o
   5  21   2        3.02       -7.87     13.53 o
   6  21   2        0.04      -10.72     10.72 o
   7  21   2       64.20       86.78     15.43 o
   8  21   2       89.90       51.29     13.87 o
  -7  22   2       41.02       46.43     26.32 o
  -6  22   2      493.96      490.95     23.91 o
  -5  22   2       30.27       20.64     14.76 o
  -4  22   2      141.82      165.62     25.02 o
  -3  22   2        0.28       12.64     12.24 o
  -2  22   2      576.08      652.08     28.47 o
  -1  22   2      160.36      147.67     19.82 o
   0  22   2      115.12      123.18     16.20 o
   1  22   2       18.78       32.49     11.72 o
   2  22   2       17.49       20.31     14.93 o
   3  22   2      111.52       55.85     11.02 o
   4  22   2       19.27       30.80     12.26 o
   5  22   2       27.51       20.55     12.33 o
   6  22   2        0.88       27.43     12.68 o
  -5  23   2       11.41       -8.12     11.26 o
  -4  23   2        2.78      -10.20     10.44 o
  -3  23   2        0.87       11.36     17.71 o
  -2  23   2        9.32       -3.44     12.14 o
  -1  23   2        0.25      -20.96     20.96 o
   0  23   2       10.72      -10.43     11.17 o
   1  23   2       44.55       29.69     22.42 o
   2  23   2       47.02       65.38     14.11 o
   3  23   2       42.98       45.00     13.73 o
   4  23   2        0.71        0.41     10.83 o
   5  23   2       51.67       35.92     14.46 o
  -2  24   2      164.78      174.65     16.25 o
  -1  24   2        0.77       -9.84      9.84 o
   0  24   2      131.10       90.42     13.81 o
   1  24   2        9.11       -7.39     12.88 o
   2  24   2        1.31        0.55     15.16 o
 -15   0   3       31.87       27.29     11.37 o
 -13   0   3        0.13       14.30     13.65 o
 -11   0   3     1578.59     1506.38     38.67 o
  -9   0   3      209.12      204.71     11.70 o
  -7   0   3      988.23     1129.79     23.40 o
  -5   0   3      353.77      371.72      8.12 o
  -3   0   3      722.27      599.50     10.40 o
  -1   0   3     7523.88     7266.45    106.25 o
   1   0   3    17485.59    16704.42    264.49 o
   3   0   3       29.45       30.22      2.27 o
   5   0   3        9.31       10.40      2.60 o
   7   0   3     7710.29     8429.38    118.60 o
   9   0   3      639.16      620.29     20.15 o
  11   0   3       69.08       53.94     15.92 o
  13   0   3       11.03        6.50     12.02 o
 -16   1   3       22.58       15.37     10.51 o
 -15   1   3       15.82       16.11      9.92 o
 -14   1   3       60.53       52.28      8.38 o
 -13   1   3       59.73       55.19      7.44 o
 -12   1   3      266.31      343.07     11.13 o
 -11   1   3       21.50       23.23      7.47 o
 -10   1   3      258.14      265.66     14.13 o
  -9   1   3      786.37      820.79     16.88 o
  -8   1   3       22.49       20.30      4.87 o
  -7   1   3       65.95       76.66      4.20 o
  -6   1   3     2083.23     1982.72     24.91 o
  -5   1   3      699.95      745.90      9.76 o
  -4   1   3     1503.00     1485.24     16.88 o
  -3   1   3       54.15       30.95      2.76 o
  -2   1   3     1651.50     1732.66     17.92 o
  -1   1   3    11693.43    11252.79    134.86 o
   0   1   3     2725.42     2408.04     23.91 o
   1   1   3        4.48       11.92      1.62 o
   2   1   3     3395.16     3089.44     29.05 o
   3   1   3      811.25      814.82      8.13 o
   4   1   3        2.66        0.65      1.62 o
   5   1   3      152.20      156.79      4.55 o
   6   1   3     1809.42     1840.27     21.12 o
   7   1   3     2143.12     2415.25     28.68 o
   8   1   3       75.53       85.64      4.81 o
   9   1   3        0.00        5.89      4.22 o
  10   1   3      968.40     1029.11     22.63 o
  11   1   3       16.72       20.84      8.26 o
  12   1   3        1.87       -4.87     17.55 o
  13   1   3       22.41       21.64     13.66 o
  14   1   3       67.95       84.58     14.54 o
  15   1   3        0.31       13.00     17.22 o
 -16   2   3        0.10       10.73     22.42 o
 -15   2   3      374.26      383.50     18.84 o
 -14   2   3      165.62      154.21     11.53 o
 -13   2   3        9.97        3.89      8.05 o
 -12   2   3        0.80        3.89      6.67 o
 -11   2   3       10.70       -0.83      5.27 o
 -10   2   3     1101.27     1184.35     24.69 o
  -9   2   3      233.92      295.58      9.11 o
  -8   2   3     1720.20     1914.55     30.10 o
  -7   2   3      283.91      292.07      7.10 o
  -6   2   3      106.34       94.78      3.89 o
  -5   2   3       35.58       48.04      2.40 o
  -4   2   3     1210.95     1312.87     15.05 o
  -3   2   3     1079.22     1078.92     16.41 o
  -2   2   3      180.41      174.57      2.87 o
  -1   2   3      205.55      185.73      3.04 o
   0   2   3      339.15      361.77      6.75 o
   1   2   3      560.45      537.53      6.24 o
   2   2   3     3299.86     3179.08     29.18 o
   3   2   3      237.17      266.29      3.68 o
   4   2   3     1992.00     1998.37     19.13 o
   5   2   3        0.02       -1.14      1.61 o
   6   2   3       65.76       76.00      2.96 o
   7   2   3      810.53      894.47     13.53 o
   8   2   3      149.27      174.90      6.19 o
   9   2   3       44.28       44.11     10.07 o
  10   2   3      131.54      166.28      9.30 o
  11   2   3        1.13       10.96      8.94 o
  12   2   3      142.84      136.46     11.05 o
  13   2   3       66.31       85.66     14.46 o
  14   2   3       26.78        3.74     11.26 o
  15   2   3        6.53       13.27     12.61 o
 -16   3   3       10.71       31.85     12.49 o
 -15   3   3       12.54        1.51     18.03 o
 -14   3   3      192.52      209.54     13.19 o
 -13   3   3      139.66      111.93     20.31 o
 -12   3   3      260.13      278.48     12.41 o
 -11   3   3      369.01      395.90     13.24 o
 -10   3   3       12.63        9.48      6.99 o
  -9   3   3      310.92      266.27      9.06 o
  -8   3   3        0.89       13.00      4.60 o
  -7   3   3       59.87       62.53      6.34 o
  -6   3   3      119.11      136.80      5.85 o
  -5   3   3     2915.10     2958.49     42.89 o
  -4   3   3     4482.97     4747.81     45.15 o
  -3   3   3      162.92      151.67      3.74 o
  -2   3   3     1532.52     1506.08     16.29 o
  -1   3   3     1086.36     1096.07     14.00 o
   0   3   3      329.60      306.58      5.46 o
   1   3   3     1151.58     1130.18     13.16 o
   2   3   3     2341.03     2416.01     23.38 o
   3   3   3      161.63      208.12      3.22 o
   4   3   3      618.70      751.39     10.40 o
   5   3   3      394.30      444.99      5.77 o
   6   3   3      140.49      108.99      3.28 o
   7   3   3       11.64       10.47      2.64 o
   8   3   3     1340.09     1512.21     35.26 o
   9   3   3       22.19       31.94      6.99 o
  10   3   3       76.93       61.81      7.92 o
  11   3   3      752.15      774.21     20.55 o
  12   3   3      114.64      124.36     10.70 o
  13   3   3       51.56       56.00      8.65 o
  14   3   3      224.81      237.88     17.39 o
  15   3   3      109.49      120.25     14.47 o
 -16   4   3      253.31      199.41     16.42 o
 -15   4   3      172.54      143.40     13.26 o
 -14   4   3       65.89       62.33     22.42 o
 -13   4   3        1.34       18.85      7.99 o
 -12   4   3      572.86      585.63     18.74 o
 -11   4   3       45.80       49.59     14.95 o
 -10   4   3      333.50      406.07     12.83 o
  -9   4   3      175.44      159.19     13.81 o
  -8   4   3      984.01      996.39     34.77 o
  -7   4   3       17.39       18.53     12.51 o
  -6   4   3     3774.72     3986.88     47.15 o
  -5   4   3     1724.88     1725.27     19.64 o
  -4   4   3      760.87      868.29     12.83 o
  -3   4   3     4942.26     5195.50     50.89 o
  -2   4   3        2.81        2.52      1.48 o
  -1   4   3      953.83      973.22     12.84 o
   0   4   3     5809.62     5570.95     74.80 o
   1   4   3     5146.19     5278.10     59.38 o
   2   4   3       12.00       18.20      1.79 o
   3   4   3     5195.41     5285.02     49.04 o
   4   4   3      899.22     1089.66     12.21 o
   5   4   3        9.39       14.83      2.27 o
   6   4   3      488.21      599.18      8.56 o
   7   4   3        1.07       10.50      2.41 o
   8   4   3      963.13      875.53     16.54 o
   9   4   3      621.82      645.60     33.31 o
  10   4   3       39.23       29.74      7.96 o
  11   4   3       82.72       83.90      8.44 o
  12   4   3       87.79       77.83      9.94 o
  13   4   3     1585.64     1726.27     42.30 o
  14   4   3       13.80       -7.23     13.16 o
  15   4   3        7.13       23.18     13.76 o
 -16   5   3       70.27       82.21     16.17 o
 -15   5   3      391.24      363.08     17.00 o
 -14   5   3      139.63      134.97     34.12 o
 -13   5   3       21.56       17.85     11.21 o
 -12   5   3       29.68       38.50      8.75 o
 -11   5   3       15.27       12.35      8.11 o
 -10   5   3      202.09      244.97     40.45 o
  -9   5   3        7.33        5.81      4.06 o
  -8   5   3        9.23       19.91      3.90 o
  -7   5   3     2829.05     3017.59     43.19 o
  -6   5   3       24.30        8.06      4.39 o
  -5   5   3      188.80      253.48      5.37 o
  -4   5   3      222.71      244.66      6.34 o
  -3   5   3     6998.12     7038.19     76.85 o
  -2   5   3      428.86      386.51      6.01 o
  -1   5   3     9213.14     8966.02    102.81 o
   0   5   3     2558.08     2362.63     29.93 o
   1   5   3        0.39        3.92      1.38 o
   2   5   3       97.53       80.41      2.34 o
   3   5   3       36.79       45.28      1.62 o
   4   5   3       93.75      111.78      2.99 o
   5   5   3      100.46      100.88      3.90 o
   6   5   3      630.85      563.32     10.53 o
   7   5   3      435.22      409.35      9.75 o
   8   5   3       16.62       18.31      2.44 o
   9   5   3     1253.88     1256.66     25.94 o
  10   5   3       62.59       73.49      7.97 o
  11   5   3      144.81      150.16     10.13 o
  12   5   3      127.31      114.63      9.68 o
  13   5   3      157.52      143.97     11.66 o
  14   5   3        0.59       -9.19      9.19 o
  15   5   3       36.71       30.24     13.16 o
 -16   6   3       14.58       26.36     11.98 o
 -15   6   3       14.11        1.62      9.26 o
 -14   6   3       17.74       37.42     10.62 o
 -13   6   3       23.07       30.63      8.79 o
 -12   6   3      206.20      243.82      8.97 o
 -11   6   3      169.11      181.12     14.46 o
 -10   6   3      206.61      218.33      7.95 o
  -9   6   3      372.16      421.01     10.90 o
  -8   6   3     1302.42     1525.88     25.50 o
  -7   6   3      159.93      158.12      6.56 o
  -6   6   3      144.65      123.72      8.12 o
  -5   6   3      468.54      477.39      8.82 o
  -4   6   3      279.28      359.95     13.00 o
  -3   6   3      770.21      825.61     11.20 o
  -2   6   3     1982.03     1891.40     21.79 o
  -1   6   3      333.87      378.96      6.32 o
   0   6   3      469.97      476.90     10.40 o
   1   6   3       12.32       14.00      2.76 o
   2   6   3      818.42      746.87     15.76 o
   3   6   3        1.59        5.98      1.42 o
   4   6   3      111.13      119.11      3.33 o
   5   6   3     1387.70     1411.19     20.61 o
   6   6   3       11.91       18.34      3.51 o
   7   6   3      140.22       99.28      6.09 o
   8   6   3        4.63       25.55      7.47 o
   9   6   3      707.38      761.79     18.48 o
  10   6   3       74.83       71.54      7.17 o
  11   6   3       31.16       50.59      8.76 o
  12   6   3       28.53       15.87      9.59 o
  13   6   3       41.18       24.94      9.40 o
  14   6   3      204.10      187.24     15.43 o
  15   6   3       37.40       54.71     13.07 o
 -15   7   3       28.64       24.05     11.00 o
 -14   7   3       60.58       72.98     10.75 o
 -13   7   3       98.63       92.68     10.85 o
 -12   7   3     1870.93     1954.92     58.00 o
 -11   7   3       17.27       24.64      5.51 o
 -10   7   3       77.85       69.39      6.17 o
  -9   7   3     2547.45     2886.17     44.11 o
  -8   7   3      425.74      451.31     10.44 o
  -7   7   3      580.25      589.43     12.41 o
  -6   7   3        3.93        5.71      3.12 o
  -5   7   3      235.87      279.17      6.64 o
  -4   7   3      138.11      141.54      4.02 o
  -3   7   3      919.34     1017.11     13.81 o
  -2   7   3      704.54      708.40      9.81 o
  -1   7   3     1739.21     1650.13     22.48 o
   0   7   3     1881.88     2014.33     25.44 o
   1   7   3     2976.36     3008.73     34.93 o
   2   7   3      447.02      386.99      6.15 o
   3   7   3      117.71      166.97      3.59 o
   4   7   3      140.74      133.22      9.10 o
   5   7   3     2946.17     3016.02     38.61 o
   6   7   3      136.03      129.84      6.50 o
   7   7   3      369.55      353.10      9.42 o
   8   7   3       15.49        7.74      6.50 o
   9   7   3      587.16      602.71     16.39 o
  10   7   3     1376.22     1342.70     59.95 o
  11   7   3        1.91       11.67      7.57 o
  12   7   3      171.69      181.36     11.13 o
  13   7   3       21.75       30.33      9.65 o
  14   7   3        0.15        3.60      9.67 o
  15   7   3       40.49       33.31     12.48 o
 -15   8   3       34.91       44.55     10.68 o
 -14   8   3       29.63       39.92     12.35 o
 -13   8   3      132.56      139.38     12.54 o
 -12   8   3      633.35      631.85     36.39 o
 -11   8   3      187.18      189.37     12.35 o
 -10   8   3      314.75      332.37     12.83 o
  -9   8   3      274.02      285.56      9.10 o
  -8   8   3     1418.10     1415.77     34.28 o
  -7   8   3        1.75       -0.69      7.31 o
  -6   8   3      683.68      745.07     13.50 o
  -5   8   3      128.36      151.61      8.12 o
  -4   8   3      276.91      216.53      5.17 o
  -3   8   3       35.08       21.81      2.53 o
  -2   8   3      100.39      112.55      3.28 o
  -1   8   3      110.37      106.29      3.41 o
   0   8   3       36.61       39.38      5.36 o
   1   8   3       99.97      104.35      4.39 o
   2   8   3     3338.01     3461.07     53.29 o
   3   8   3      439.63      392.46     11.70 o
   4   8   3      430.55      450.55      8.74 o
   5   8   3      775.95      847.91     19.66 o
   6   8   3      202.68      196.42      6.00 o
   7   8   3       77.18       59.30      5.22 o
   8   8   3       14.35       22.62      5.85 o
   9   8   3     1412.74     1419.29     28.78 o
  10   8   3       10.23        0.48      6.37 o
  11   8   3      186.40      174.80      9.73 o
  12   8   3       80.88       79.92     12.35 o
  13   8   3      108.77      105.74     14.30 o
  14   8   3       34.99       44.21     11.20 o
  15   8   3        3.80       36.62     16.19 o
 -15   9   3        0.47       -2.38     12.04 o
 -14   9   3       79.08       95.77     25.02 o
 -13   9   3      299.47      308.22     14.30 o
 -12   9   3       98.47      112.12     10.44 o
 -11   9   3     1453.26     1520.91     35.26 o
 -10   9   3      241.56      282.68     12.18 o
  -9   9   3       36.51       42.37     13.48 o
  -8   9   3      831.28      860.19     17.95 o
  -7   9   3      446.51      386.49     10.31 o
  -6   9   3      282.01      278.37      7.32 o
  -5   9   3      226.64      256.88     10.24 o
  -4   9   3       12.70        4.93      3.19 o
  -3   9   3      273.02      288.94      8.29 o
  -2   9   3     3508.31     3575.31     47.60 o
  -1   9   3     1582.33     1801.70     27.48 o
   0   9   3      206.52      212.84      4.92 o
   1   9   3      236.33      284.40      5.28 o
   2   9   3      233.49      224.16      4.81 o
   3   9   3        2.50       13.11      2.64 o
   4   9   3       42.95       54.20      4.87 o
   5   9   3      189.97      167.12      5.37 o
   6   9   3      366.59      355.09      8.10 o
   7   9   3     1066.22     1020.35     27.29 o
   8   9   3     1002.42     1003.88     22.55 o
   9   9   3      151.81      148.86      9.34 o
  10   9   3        8.14       17.64      7.80 o
  11   9   3        0.34       14.75      8.26 o
  12   9   3       20.48       35.69     10.99 o
  13   9   3       50.05       62.33     10.70 o
  14   9   3        1.53       17.28     13.22 o
 -15  10   3       60.29       55.00     13.08 o
 -14  10   3       24.99       14.79     12.35 o
 -13  10   3     1023.07     1021.52     28.78 o
 -12  10   3     1803.21     1871.27     41.94 o
 -11  10   3      678.33      677.12     20.51 o
 -10  10   3      593.09      563.19     17.79 o
  -9  10   3       72.09       60.67      5.22 o
  -8  10   3      473.14      449.74     11.15 o
  -7  10   3      446.79      442.57     10.87 o
  -6  10   3       11.15       10.65      6.19 o
  -5  10   3      203.00      169.77     10.07 o
  -4  10   3      767.04      895.45     13.90 o
  -3  10   3      239.30      251.49     10.07 o
  -2  10   3      218.13      215.70      5.85 o
  -1  10   3     1702.80     1790.22     26.31 o
   0  10   3      344.85      390.10      7.25 o
   1  10   3      308.48      333.10      6.95 o
   2  10   3       64.34       68.11      2.96 o
   3  10   3     1121.90     1185.58     16.73 o
   4  10   3      115.24      109.97      4.39 o
   5  10   3        6.43       10.61      7.15 o
   6  10   3      717.72      669.79     20.96 o
   7  10   3       16.65        8.66      6.09 o
   8  10   3       59.83       56.29     15.27 o
   9  10   3       83.58       77.35      8.27 o
  10  10   3       33.10       43.32      8.77 o
  11  10   3       39.30       36.00      8.00 o
  12  10   3        0.42        9.00      9.43 o
  13  10   3       43.80       43.32     12.68 o
  14  10   3      109.07      102.80     14.59 o
 -14  11   3        0.15        1.27     15.92 o
 -13  11   3      841.60      693.66     23.14 o
 -12  11   3      591.52      550.00     22.26 o
 -11  11   3        8.78        2.61      7.44 o
 -10  11   3      191.70      197.33     10.64 o
  -9  11   3       68.60       51.51      5.85 o
  -8  11   3      287.63      299.81      8.88 o
  -7  11   3       64.54       53.91      5.52 o
  -6  11   3       80.98       71.82      5.05 o
  -5  11   3      205.39      197.52     15.92 o
  -4  11   3       98.01      120.23      4.53 o
  -3  11   3      157.61      156.59      4.71 o
  -2  11   3      211.14      220.65      6.24 o
  -1  11   3      489.67      497.60      9.62 o
   0  11   3       21.87       17.30      4.39 o
   1  11   3       17.24       26.72      3.41 o
   2  11   3      598.85      616.14     17.71 o
   3  11   3     1067.55     1046.26     39.15 o
   4  11   3     1337.08     1323.14     18.72 o
   5  11   3      101.27       70.88     13.00 o
   6  11   3      138.37      122.59      6.24 o
   7  11   3       34.52       27.67      6.89 o
   8  11   3      135.31      101.11     20.15 o
   9  11   3       52.11       55.46      8.11 o
  10  11   3       91.94      108.59      9.19 o
  11  11   3      484.57      475.14     16.92 o
  12  11   3       81.94       93.88     16.57 o
  13  11   3       51.87       58.60     13.82 o
  14  11   3       11.45       25.34     15.92 o
 -14  12   3      252.80      227.12     15.58 o
 -13  12   3        2.51       -8.88     11.21 o
 -12  12   3        4.56        1.84      8.95 o
 -11  12   3        2.11        3.72      8.69 o
 -10  12   3       16.12       10.25     10.72 o
  -9  12   3       54.20       78.76      9.20 o
  -8  12   3       15.24        6.52      4.55 o
  -7  12   3      104.26      112.10     12.67 o
  -6  12   3      131.35      133.60      6.65 o
  -5  12   3        7.83        4.87      3.97 o
  -4  12   3       72.46       71.69      3.89 o
  -3  12   3       92.84       91.35      4.60 o
  -2  12   3       17.39       16.54      4.06 o
  -1  12   3       63.42       89.69      5.50 o
   0  12   3      925.43      865.61     15.02 o
   1  12   3      171.71      173.25      5.39 o
   2  12   3      226.57      253.31      5.97 o
   3  12   3       12.49       18.98      5.52 o
   4  12   3      103.41       91.02      3.79 o
   5  12   3      885.43      788.86     18.85 o
   6  12   3      476.93      510.00     14.17 o
   7  12   3      165.48      185.08      9.76 o
   8  12   3       71.46       52.81      6.91 o
   9  12   3       12.00        3.42      7.86 o
  10  12   3      212.76      189.41     11.66 o
  11  12   3       32.08       27.89      7.81 o
  12  12   3      137.79      150.49     15.69 o
  13  12   3       12.09        2.35     13.43 o
 -14  13   3      218.60      150.67     13.90 o
 -13  13   3      124.93       89.27     13.46 o
 -12  13   3        9.35      -10.21     10.21 o
 -11  13   3        4.85        5.17     19.82 o
 -10  13   3        0.59        4.57      9.28 o
  -9  13   3        0.53       -0.19     11.05 o
  -8  13   3      207.88      229.10     11.76 o
  -7  13   3        0.00        3.78      4.76 o
  -6  13   3      367.71      324.20      8.93 o
  -5  13   3      189.25      173.41     19.50 o
  -4  13   3      202.59      210.55      7.31 o
  -3  13   3       34.10       54.87      4.03 o
  -2  13   3        0.44       -1.92      5.52 o
  -1  13   3        5.75        8.33      4.53 o
   0  13   3      346.24      333.50      8.27 o
   1  13   3      421.50      414.53      9.52 o
   2  13   3       12.66        5.44      6.17 o
   3  13   3      692.12      706.64     16.08 o
   4  13   3      329.58      305.93      6.65 o
   5  13   3        0.82       13.28      5.93 o
   6  13   3       65.71       46.65      7.69 o
   7  13   3        8.23        8.75      6.48 o
   8  13   3      325.67      282.95     15.11 o
   9  13   3        4.81       -2.73      7.08 o
  10  13   3       51.98       29.92     16.90 o
  11  13   3      133.43      116.76     14.24 o
  12  13   3       18.68       13.86     11.14 o
  13  13   3      469.78      461.16     25.33 o
 -13  14   3       58.15       45.29     11.21 o
 -12  14   3      150.37      201.81     13.28 o
 -11  14   3        7.08       13.73      9.52 o
 -10  14   3      179.97      168.08     11.89 o
  -9  14   3       97.92       83.93     13.81 o
  -8  14   3       69.05       91.29      8.71 o
  -7  14   3        3.94        2.60      4.82 o
  -6  14   3       99.48       96.10      6.71 o
  -5  14   3      275.34      297.59      8.79 o
  -4  14   3      669.04      652.80     14.62 o
  -3  14   3      242.64      274.94      8.93 o
  -2  14   3      411.90      391.94     17.55 o
  -1  14   3      308.63      290.52      8.60 o
   0  14   3       10.67       20.25      4.81 o
   1  14   3      430.32      401.51     18.85 o
   2  14   3       43.31       60.16      3.89 o
   3  14   3       22.90       19.12      3.49 o
   4  14   3       70.05       64.76     18.36 o
   5  14   3      306.41      307.68     32.33 o
   6  14   3       67.65       63.22      6.99 o
   7  14   3       85.31       41.55      7.35 o
   8  14   3     1059.51     1098.85     44.68 o
   9  14   3      365.43      433.79     14.58 o
  10  14   3       17.91       43.85     13.55 o
  11  14   3       59.13       44.03     12.98 o
  12  14   3      576.61      610.83     31.52 o
 -13  15   3        9.86       17.92     12.31 o
 -12  15   3        5.07      -11.37     11.37 o
 -11  15   3       52.20       52.65     10.76 o
 -10  15   3       35.24       44.40      9.91 o
  -9  15   3       17.00       12.49      7.62 o
  -8  15   3       14.61       -0.56     15.43 o
  -7  15   3       35.04       41.44      9.59 o
  -6  15   3      256.56      201.59      8.49 o
  -5  15   3        3.00        3.72      5.22 o
  -4  15   3      359.87      338.59     27.29 o
  -3  15   3       37.26       27.44      5.04 o
  -2  15   3        1.01        8.10      6.66 o
  -1  15   3       91.26      102.76      8.35 o
   0  15   3     1244.38     1240.78     22.86 o
   1  15   3     1184.17     1128.35     20.45 o
   2  15   3     1227.63     1223.77     22.39 o
   3  15   3       10.88        8.73      5.46 o
   4  15   3       32.60       45.13      6.17 o
   5  15   3       52.22       36.67      6.52 o
   6  15   3        7.75        2.57      6.94 o
   7  15   3       65.30       56.78      7.46 o
   8  15   3       13.69       -3.51      7.64 o
   9  15   3       99.89      120.69     15.12 o
  10  15   3       54.25       67.19     19.98 o
  11  15   3      135.92      122.16     13.81 o
  12  15   3       40.52       51.45     27.29 o
 -12  16   3       34.11       47.73     11.57 o
 -11  16   3       11.54       27.69      9.43 o
 -10  16   3        0.19       -4.64      8.82 o
  -9  16   3      314.99      319.17     15.14 o
  -8  16   3       45.54       26.22     15.92 o
  -7  16   3        5.97        9.17      7.15 o
  -6  16   3      153.48      130.90      6.88 o
  -5  16   3        4.09       -2.67      5.60 o
  -4  16   3       30.03       34.42      6.15 o
  -3  16   3        0.70        3.06      4.71 o
  -2  16   3      500.81      503.55     12.51 o
  -1  16   3       58.84       47.61      6.09 o
   0  16   3       16.43       13.91      5.85 o
   1  16   3      309.28      302.04      9.41 o
   2  16   3       10.74        7.96      5.05 o
   3  16   3        7.31       13.43      5.46 o
   4  16   3       65.09       57.12     14.62 o
   5  16   3       92.20       91.50      7.08 o
   6  16   3      270.46      323.73     14.46 o
   7  16   3       95.58      126.63      9.68 o
   8  16   3       13.87       28.37     19.66 o
   9  16   3       85.81       85.75     11.05 o
  10  16   3        8.24       15.95     10.77 o
  11  16   3      188.66      186.47     19.39 o
 -11  17   3      171.85      146.80     14.28 o
 -10  17   3       10.90       14.62     10.14 o
  -9  17   3       87.51       82.86     13.00 o
  -8  17   3      187.10      202.01     12.50 o
  -7  17   3       53.75       53.22     21.61 o
  -6  17   3      125.97      131.71     13.00 o
  -5  17   3      208.27      201.26      9.62 o
  -4  17   3      297.03      250.68      9.30 o
  -3  17   3       48.16       66.74     11.37 o
  -2  17   3        3.69       -1.15      8.77 o
  -1  17   3        3.82        4.55      6.44 o
   0  17   3       29.05       28.49      6.48 o
   1  17   3       22.33       20.26      5.05 o
   2  17   3      100.22       80.58      9.42 o
   3  17   3      158.32      156.99     12.18 o
   4  17   3       70.02       59.40      7.34 o
   5  17   3       33.38       42.60      7.17 o
   6  17   3       15.39       44.85     11.86 o
   7  17   3      126.96      140.32     14.06 o
   8  17   3       13.76       12.20      9.85 o
   9  17   3       59.80       73.12     13.03 o
  10  17   3       20.02       49.11     13.26 o
  11  17   3        3.91       29.35     20.63 o
 -11  18   3      149.72      146.02     19.79 o
 -10  18   3       61.35       91.61     12.49 o
  -9  18   3        7.42       13.98     10.89 o
  -8  18   3        0.08        8.12      7.97 o
  -7  18   3        5.19       12.34     17.22 o
  -6  18   3        9.39        7.57      9.59 o
  -5  18   3      542.96      591.80     22.26 o
  -4  18   3      143.90      165.39      9.42 o
  -3  18   3       56.31       68.52      8.03 o
  -2  18   3      183.83      165.92      8.04 o
  -1  18   3      100.37       68.86      9.59 o
   0  18   3        9.23       16.64     11.86 o
   1  18   3      183.25      186.65      9.16 o
   2  18   3      254.73      265.35     10.10 o
   3  18   3      214.32      184.79     18.20 o
   4  18   3       73.08       62.07      9.10 o
   5  18   3      135.82       85.38     13.53 o
   6  18   3      110.04      134.01     13.14 o
   7  18   3        1.19       -6.19     11.17 o
   8  18   3        0.43        2.41     14.79 o
   9  18   3       17.23       14.90     12.67 o
  10  18   3       27.62       39.83     16.04 o
 -10  19   3       64.46       80.37     15.99 o
  -9  19   3       23.92       35.90     13.33 o
  -8  19   3        0.04       -1.85     12.78 o
  -7  19   3       97.93       62.02     16.57 o
  -6  19   3      142.57      153.78     11.24 o
  -5  19   3       53.25       50.94      9.52 o
  -4  19   3       40.29       43.95      6.71 o
  -3  19   3        1.28       -2.60      5.74 o
  -2  19   3      218.21      242.42     10.68 o
  -1  19   3      214.45      226.50     10.22 o
   0  19   3      687.44      643.48     20.41 o
   1  19   3      133.63      125.42      8.16 o
   2  19   3       44.66       33.19      7.80 o
   3  19   3       23.48       32.82      8.38 o
   4  19   3      326.71      321.96     22.42 o
   5  19   3        0.00        7.46     12.06 o
   6  19   3      218.64      234.13     41.92 o
   7  19   3       93.98       82.90     12.17 o
   8  19   3      169.77      192.18     18.95 o
   9  19   3        0.03       -0.15     11.91 o
  -9  20   3       78.14       74.29     16.57 o
  -8  20   3      256.18      289.67     26.48 o
  -7  20   3        0.75       12.79     15.68 o
  -6  20   3      181.02      205.43     16.86 o
  -5  20   3       57.82       42.51     10.79 o
  -4  20   3      204.34      209.73     17.46 o
  -3  20   3       35.01       22.73      6.67 o
  -2  20   3      219.96      232.69     11.16 o
  -1  20   3       23.23       30.87     17.55 o
   0  20   3       11.29        9.86      8.46 o
   1  20   3       10.07        6.40      9.59 o
   2  20   3       26.00       30.80     10.93 o
   3  20   3       16.21       21.29     22.75 o
   4  20   3        0.49       -0.86      8.95 o
   5  20   3      863.61      940.69     36.18 o
   6  20   3        7.52       32.76     19.66 o
   7  20   3      193.82      224.10     14.93 o
   8  20   3       76.08       56.26     13.50 o
  -8  21   3       31.02       20.31     15.76 o
  -7  21   3       41.41       66.31     15.29 o
  -6  21   3      106.29      105.11     18.68 o
  -5  21   3      133.58      108.93     12.71 o
  -4  21   3        0.00        3.68     17.06 o
  -3  21   3      147.65      141.06     37.53 o
  -2  21   3       69.85       68.92     12.44 o
  -1  21   3        0.10        2.90      9.41 o
   0  21   3        8.68       11.24     11.00 o
   1  21   3       25.71       18.16     10.37 o
   2  21   3       61.26       86.40     27.29 o
   3  21   3       18.41       19.52     10.21 o
   4  21   3        2.92        4.61     13.44 o
   5  21   3       12.58       21.65     12.18 o
   6  21   3      185.34      222.15     22.10 o
   7  21   3        2.86        5.36     23.23 o
  -7  22   3        1.60        7.68     14.68 o
  -6  22   3       11.15       21.86     15.76 o
  -5  22   3      719.17      808.43     36.50 o
  -4  22   3       28.23       24.77     40.45 o
  -3  22   3       18.28       24.46     11.82 o
  -2  22   3      109.91      108.51     15.11 o
  -1  22   3       26.29       30.85     13.27 o
   0  22   3       26.04       24.93     17.71 o
   1  22   3      320.42      326.63     19.33 o
   2  22   3       17.46        6.46     11.24 o
   3  22   3       27.94       39.78     10.67 o
   4  22   3       24.20       13.76     13.37 o
   5  22   3      183.70      175.23     50.36 o
   6  22   3      187.78      173.92     19.05 o
  -5  23   3      196.67      229.28     19.40 o
  -4  23   3       12.59       31.93     16.41 o
  -3  23   3        3.95       -3.70     16.90 o
  -2  23   3        8.32       -9.61     16.17 o
  -1  23   3       32.43       36.55     10.23 o
   0  23   3       81.07      124.77     14.19 o
   1  23   3       57.30       75.39     14.99 o
   2  23   3      382.68      408.89     32.33 o
   3  23   3      139.17      154.29     18.03 o
   4  23   3       12.82       17.69     12.98 o
  -1  24   3        3.57       11.23     10.75 o
   0  24   3        0.17       -0.40     13.81 o
   1  24   3       22.19       22.39     12.41 o
 -16   0   4       46.13       13.00     17.87 o
 -14   0   4       41.13       81.88     12.67 o
 -12   0   4      699.75      729.15     24.69 o
 -10   0   4       67.25       57.84      9.42 o
  -8   0   4      253.75      204.06     10.40 o
  -6   0   4     2292.40     2575.08     44.19 o
  -4   0   4       65.04       85.78      3.57 o
  -2   0   4      197.86      226.15      4.87 o
   0   0   4      120.07      156.29      3.57 o
   2   0   4      414.26      378.87      6.50 o
   4   0   4     2315.80     2493.20     34.44 o
   6   0   4       35.12       51.34      4.22 o
   8   0   4       98.13      102.03      7.80 o
  10   0   4      703.00      764.89     33.14 o
  12   0   4      120.21       90.98     14.62 o
  14   0   4       36.84       74.73     16.25 o
 -16   1   4       66.77       58.16     13.97 o
 -15   1   4        0.29       15.23      9.36 o
 -14   1   4      171.80      168.44     11.21 o
 -13   1   4      839.05      916.90     31.03 o
 -12   1   4        0.43       -2.60     13.00 o
 -11   1   4      240.94      284.40     33.31 o
 -10   1   4        1.05       -1.79      6.32 o
  -9   1   4      865.05      890.53     16.98 o
  -8   1   4      225.71      259.53      8.27 o
  -7   1   4     2783.30     2920.32     35.96 o
  -6   1   4      999.10     1126.22     15.51 o
  -5   1   4       70.62       88.29      2.87 o
  -4   1   4      661.51      671.36      8.38 o
  -3   1   4      600.25      534.90      6.78 o
  -2   1   4     1697.16     1550.32     25.51 o
  -1   1   4     3346.95     3141.20     35.01 o
   0   1   4     1380.24     1274.82     13.74 o
   1   1   4      530.54      430.83      8.29 o
   2   1   4     1450.60     1606.46     16.10 o
   3   1   4        0.04       -0.32      1.38 o
   4   1   4        0.01        2.27      1.95 o
   5   1   4       17.99        5.03      1.94 o
   6   1   4      377.60      331.47      5.20 o
   7   1   4     1829.05     2037.30     25.05 o
   8   1   4      187.23      202.12      6.85 o
   9   1   4      163.31      185.98     21.12 o
  10   1   4        0.15        5.11      7.62 o
  11   1   4        0.13       15.76     11.03 o
  12   1   4        3.06       23.66     10.22 o
  13   1   4       58.55       92.50     10.54 o
  14   1   4        9.11       24.37     15.27 o
  15   1   4       56.86       64.62     12.67 o
 -16   2   4      456.03      424.14     21.28 o
 -15   2   4      137.31      142.08     12.38 o
 -14   2   4       30.97       36.65     40.45 o
 -13   2   4      245.33      214.30     10.10 o
 -12   2   4        2.86        3.89      6.42 o
 -11   2   4      158.60      130.11      7.92 o
 -10   2   4     1273.19     1248.57     41.59 o
  -9   2   4      583.55      577.45     13.09 o
  -8   2   4      114.42      122.49     24.37 o
  -7   2   4      801.26      805.79     23.72 o
  -6   2   4      112.78      134.14      4.29 o
  -5   2   4      166.63      213.16      6.01 o
  -4   2   4     1141.61     1202.25     14.02 o
  -3   2   4      628.29      588.61      7.21 o
  -2   2   4     2699.96     2560.61     26.15 o
  -1   2   4     4002.95     3999.29     64.01 o
   0   2   4     3332.36     3303.41     50.24 o
   1   2   4     2958.86     2708.35     27.93 o
   2   2   4     4778.42     4606.45     45.17 o
   3   2   4     2573.74     2407.50     22.73 o
   4   2   4      530.86      624.86      7.08 o
   5   2   4       97.92       99.03      2.50 o
   6   2   4      103.43       85.00      3.57 o
   7   2   4      254.00      260.78      7.47 o
   8   2   4      129.03      146.75      5.35 o
   9   2   4      257.83      262.20      8.49 o
  10   2   4       63.09       72.52     17.55 o
  11   2   4       14.28       17.27      8.90 o
  12   2   4       18.83        9.67     12.02 o
  13   2   4      251.30      262.63     15.25 o
  14   2   4       22.09       33.47     16.25 o
  15   2   4       80.76       85.12     15.38 o
 -16   3   4       52.72       39.97     11.70 o
 -15   3   4      720.67      731.22     27.08 o
 -14   3   4        7.02       27.30      9.29 o
 -13   3   4       19.65       33.89      8.82 o
 -12   3   4        2.44        4.71      7.53 o
 -11   3   4        8.00       15.35     15.43 o
 -10   3   4       14.24       25.51      6.09 o
  -9   3   4       34.83       30.19      5.50 o
  -8   3   4       14.11       18.34      5.04 o
  -7   3   4      158.24      140.80      5.05 o
  -6   3   4     1122.45     1100.01     15.85 o
  -5   3   4      496.63      502.64      7.23 o
  -4   3   4      789.42      776.44      9.06 o
  -3   3   4     1926.04     1904.21     19.23 o
  -2   3   4      394.43      394.22      5.40 o
  -1   3   4     2174.94     2246.71     35.91 o
   0   3   4     1334.14     1236.11     38.02 o
   1   3   4     2551.68     2188.33     23.81 o
   2   3   4       38.64       18.84      1.42 o
   3   3   4      138.74      235.58      3.51 o
   4   3   4      256.55      372.91      4.94 o
   5   3   4     1137.05     1298.44     13.79 o
   6   3   4      260.78      211.10      4.02 o
   7   3   4     1346.69     1360.30     19.40 o
   8   3   4        1.78        3.04      3.39 o
   9   3   4      133.75      153.15      6.85 o
  10   3   4      282.03      257.28     10.57 o
  11   3   4        8.69        3.11     15.43 o
  12   3   4      354.52      323.66     19.50 o
  13   3   4       71.17       43.76     13.76 o
  14   3   4       26.77       33.00     13.04 o
  15   3   4        0.33       -9.75     23.07 o
 -16   4   4      100.72      100.64     11.95 o
 -15   4   4      584.82      571.25     23.62 o
 -14   4   4        2.83      -12.18     12.18 o
 -13   4   4        1.10       17.42     11.15 o
 -12   4   4        0.31       -6.38     13.16 o
 -11   4   4       75.57       90.54      7.99 o
 -10   4   4      236.42      243.36     10.57 o
  -9   4   4       19.99       26.60      7.15 o
  -8   4   4        2.90        3.30      6.99 o
  -7   4   4      359.87      363.46      8.20 o
  -6   4   4      274.87      276.33     13.16 o
  -5   4   4       63.15       62.67      2.87 o
  -4   4   4     2500.11     2638.51     27.67 o
  -3   4   4     6167.87     6376.20     65.59 o
  -2   4   4        3.98        4.60      1.48 o
  -1   4   4       89.25       54.90      1.79 o
   0   4   4      918.85      864.79     14.46 o
   1   4   4       14.83       14.04      1.38 o
   2   4   4     1178.15     1288.63     13.63 o
   3   4   4     3723.40     3750.20     36.16 o
   4   4   4     3134.56     3468.41     48.58 o
   5   4   4     2330.57     2254.68     23.65 o
   6   4   4      504.28      554.82      9.42 o
   7   4   4     1063.49      985.76     14.82 o
   8   4   4      106.05      120.90      5.52 o
   9   4   4      199.21      189.08      9.05 o
  10   4   4      421.93      467.26     13.94 o
  11   4   4      250.74      238.47     11.48 o
  12   4   4        6.61       19.18     18.36 o
  13   4   4      212.07      199.81     14.13 o
  14   4   4       14.28       -6.71     10.82 o
  15   4   4      262.38      294.51     29.08 o
 -16   5   4       18.70       18.72     11.36 o
 -15   5   4      134.26      114.99     15.60 o
 -14   5   4       93.33       76.70     10.70 o
 -13   5   4        0.04       -5.77      5.77 o
 -12   5   4      103.46      104.78      8.67 o
 -11   5   4      249.64      284.72      9.85 o
 -10   5   4       77.19       69.08      6.09 o
  -9   5   4      105.97       93.94      7.64 o
  -8   5   4        3.82        2.58      7.47 o
  -7   5   4      269.27      346.27      7.95 o
  -6   5   4     2064.70     2115.85     29.09 o
  -5   5   4      285.07      244.17      8.61 o
  -4   5   4      262.60      293.18      4.81 o
  -3   5   4       38.52       48.08      5.52 o
  -2   5   4        0.41        9.56      4.06 o
  -1   5   4      497.43      564.72      8.15 o
   0   5   4       44.50       74.87      2.76 o
   1   5   4       10.96        9.22      4.22 o
   2   5   4     2723.78     2687.87     27.78 o
   3   5   4       13.86       11.31      1.48 o
   4   5   4     1696.56     1722.81     19.36 o
   5   5   4        6.05       11.42      2.06 o
   6   5   4     2231.53     2178.15     29.49 o
   7   5   4     1027.17     1036.50     16.89 o
   8   5   4       19.21       21.48      2.60 o
   9   5   4       52.86       50.83      6.40 o
  10   5   4      234.63      219.09      9.99 o
  11   5   4      318.30      393.14     20.15 o
  12   5   4      192.68      179.01     11.12 o
  13   5   4       40.58       22.53      9.75 o
  14   5   4      331.05      322.05     17.30 o
  15   5   4       81.96       63.52     15.11 o
 -16   6   4       15.43       -8.79     15.92 o
 -15   6   4      646.68      624.72     24.10 o
 -14   6   4      417.72      410.68     16.21 o
 -13   6   4      114.30      123.81     23.07 o
 -12   6   4        9.53       18.85      7.02 o
 -11   6   4        6.64       14.34     13.32 o
 -10   6   4     1655.70     1571.54     28.14 o
  -9   6   4      123.72      120.82     11.86 o
  -8   6   4      509.05      522.78     11.83 o
  -7   6   4      874.21      905.34     15.17 o
  -6   6   4      366.79      421.76      8.50 o
  -5   6   4      174.29      206.02      5.39 o
  -4   6   4      390.78      383.88      6.88 o
  -3   6   4      238.74      237.84      4.25 o
  -2   6   4      482.91      404.97      6.15 o
  -1   6   4      575.81      556.24     12.35 o
   0   6   4       10.18       22.86      2.07 o
   1   6   4     2366.65     2679.58     31.54 o
   2   6   4     1840.80     1957.34     23.16 o
   3   6   4     1642.73     1551.80     17.32 o
   4   6   4     1752.20     1865.15     21.87 o
   5   6   4       84.33       69.25      5.20 o
   6   6   4      103.85      101.65      5.36 o
   7   6   4      283.50      301.32      8.26 o
   8   6   4       39.06       23.50      5.52 o
   9   6   4      109.53       94.22      7.27 o
  10   6   4      303.58      296.47     11.93 o
  11   6   4      400.66      372.42     49.06 o
  12   6   4        2.67        5.64     12.51 o
  13   6   4        4.33       12.39     10.89 o
  14   6   4        0.14      -10.47     13.35 o
  15   6   4        0.62        9.53     14.11 o
 -15   7   4        3.27        8.49     11.75 o
 -14   7   4       13.42       15.26      9.84 o
 -13   7   4       55.07       66.31     16.25 o
 -12   7   4        0.83        5.58     19.98 o
 -11   7   4       65.70       67.62     16.41 o
 -10   7   4       50.58       56.72      5.60 o
  -9   7   4      262.00      259.00      8.03 o
  -8   7   4       88.98       87.67      6.50 o
  -7   7   4      288.44      306.13      8.27 o
  -6   7   4      296.21      267.23     13.97 o
  -5   7   4        2.40        8.84      3.24 o
  -4   7   4     4329.86     4685.16     86.27 o
  -3   7   4       23.25       11.42      2.03 o
  -2   7   4      450.30      406.47      6.42 o
  -1   7   4      148.91      162.80      3.91 o
   0   7   4     3250.44     3492.83     42.87 o
   1   7   4     1118.64     1220.70     16.08 o
   2   7   4        1.20        7.40      1.94 o
   3   7   4       35.48       37.60      3.25 o
   4   7   4       77.38       76.70      2.60 o
   5   7   4      396.71      388.35      7.72 o
   6   7   4       78.63       92.14      6.82 o
   7   7   4       46.27       65.83      6.17 o
   8   7   4       12.99       13.36     12.83 o
   9   7   4      290.43      230.72     22.75 o
  10   7   4       34.27       43.71      7.65 o
  11   7   4       59.15       47.24      7.13 o
  12   7   4       85.90       98.60     10.27 o
  13   7   4      408.53      358.59     16.41 o
  14   7   4      124.76      110.64     15.38 o
 -15   8   4        1.32       -0.05     13.40 o
 -14   8   4       29.01       28.04     10.62 o
 -13   8   4       28.70       28.23      8.30 o
 -12   8   4      129.56      130.71      9.45 o
 -11   8   4     1905.67     1990.64     42.86 o
 -10   8   4      191.70      206.38     11.70 o
  -9   8   4      702.51      724.47     19.01 o
  -8   8   4      153.28      134.07      7.15 o
  -7   8   4        9.62       18.62      6.66 o
  -6   8   4      151.34      177.25      6.50 o
  -5   8   4      181.29      206.66      5.77 o
  -4   8   4       66.31       42.48      3.22 o
  -3   8   4       19.62       10.59      2.11 o
  -2   8   4       42.61       28.05      5.36 o
  -1   8   4      350.18      346.23     13.65 o
   0   8   4      585.66      604.74     11.05 o
   1   8   4     1674.79     1751.81     22.56 o
   2   8   4      413.95      440.30     13.32 o
   3   8   4      310.90      308.44      7.64 o
   4   8   4        0.80        7.46      1.95 o
   5   8   4        1.99        3.31      3.89 o
   6   8   4        2.20        6.35      3.89 o
   7   8   4     3202.48     3288.70     55.24 o
   8   8   4       92.61       91.45      7.08 o
   9   8   4        8.51       16.42      7.47 o
  10   8   4        4.49       11.77      5.76 o
  11   8   4       59.93       84.65      9.95 o
  12   8   4      519.72      524.84     49.88 o
  13   8   4        6.08       16.48      9.75 o
  14   8   4       14.55        8.36     12.91 o
 -15   9   4        1.84       -0.91     10.91 o
 -14   9   4      145.10      149.10     41.92 o
 -13   9   4        6.36       22.44      9.71 o
 -12   9   4      554.56      605.40     19.04 o
 -11   9   4       20.10       20.07      8.17 o
 -10   9   4        0.47        1.36      5.14 o
  -9   9   4      371.75      383.65     11.00 o
  -8   9   4       30.41       28.10      5.22 o
  -7   9   4       15.73        8.97      5.04 o
  -6   9   4       20.25       16.26      3.51 o
  -5   9   4      468.75      511.74     10.15 o
  -4   9   4      214.97      170.51      5.17 o
  -3   9   4        9.15       15.99      2.96 o
  -2   9   4       40.80       41.43      5.36 o
  -1   9   4       22.19       27.12      2.63 o
   0   9   4      338.49      395.85     16.73 o
   1   9   4      893.58      842.36     26.97 o
   2   9   4     1138.41     1200.34     18.38 o
   3   9   4      185.68      206.83      4.71 o
   4   9   4        5.02       15.07      1.24 o
   5   9   4       15.19       22.24      4.14 o
   6   9   4     1575.15     1521.57     60.44 o
   7   9   4      164.20      104.39      5.69 o
   8   9   4      811.05      815.35     19.05 o
   9   9   4        0.73        1.84      5.70 o
  10   9   4       34.79       23.30      7.31 o
  11   9   4      115.25      156.48     20.63 o
  12   9   4       10.57        1.62     13.56 o
  13   9   4        0.40       23.43     29.08 o
  14   9   4       19.53       33.39     16.51 o
 -15  10   4        1.16      -11.20     19.50 o
 -14  10   4        1.36       20.46     10.73 o
 -13  10   4       21.22        9.20     11.32 o
 -12  10   4       90.49       98.33     11.12 o
 -11  10   4       43.51       33.93      8.69 o
 -10  10   4      169.07      172.70      9.75 o
  -9  10   4      649.85      649.00     15.41 o
  -8  10   4      357.01      346.34     13.48 o
  -7  10   4      211.44      209.15      7.11 o
  -6  10   4        2.37        3.02      4.44 o
  -5  10   4      216.87      234.09      8.61 o
  -4  10   4     1043.19      995.71     22.75 o
  -3  10   4      182.83      159.66      6.66 o
  -2  10   4      784.90      730.61     12.95 o
  -1  10   4      820.54      861.52     18.20 o
   0  10   4     2469.33     2571.57     39.32 o
   1  10   4     1215.50     1270.38     42.73 o
   2  10   4       14.61       21.50      5.52 o
   3  10   4      265.22      269.36      5.73 o
   4  10   4      441.66      480.17     17.22 o
   5  10   4       47.21       51.72      4.06 o
   6  10   4        0.02        7.98      4.21 o
   7  10   4     1256.74     1278.28     23.21 o
   8  10   4       17.68        3.43     17.38 o
   9  10   4      202.85      191.42     10.27 o
  10  10   4      285.98      296.95     13.16 o
  11  10   4        5.67       -2.18      8.95 o
  12  10   4      136.88      136.81     15.60 o
  13  10   4      120.44      115.89     13.86 o
  14  10   4       17.77        1.56     12.74 o
 -14  11   4      503.80      492.23     70.19 o
 -13  11   4       80.79       52.90     11.58 o
 -12  11   4      194.12      187.69     25.34 o
 -11  11   4        0.38       -2.29      9.28 o
 -10  11   4       41.67       40.68      7.21 o
  -9  11   4       44.28       39.69      7.80 o
  -8  11   4       13.95        2.71      5.22 o
  -7  11   4       36.51       36.37      8.45 o
  -6  11   4       90.14       81.91      5.73 o
  -5  11   4       16.72       26.06      4.39 o
  -4  11   4      283.79      344.14      8.04 o
  -3  11   4       64.32       43.50      3.66 o
  -2  11   4      340.03      318.50     14.78 o
  -1  11   4      398.10      404.47     10.72 o
   0  11   4      155.62      163.69      5.22 o
   1  11   4       13.80       12.84      2.58 o
   2  11   4      855.50      852.76     33.63 o
   3  11   4      308.83      282.50     11.21 o
   4  11   4      394.49      344.84      6.07 o
   5  11   4      837.15      895.35     15.69 o
   6  11   4      152.57      150.93      6.24 o
   7  11   4      248.36      295.48      9.07 o
   8  11   4      297.45      280.73     10.64 o
   9  11   4       47.23       46.64      8.27 o
  10  11   4      640.12      639.09     18.39 o
  11  11   4       49.03       39.79     13.73 o
  12  11   4        0.52       -3.99     17.71 o
  13  11   4       42.21       46.00     15.92 o
 -14  12   4      572.58      543.33     45.98 o
 -13  12   4        4.46       -2.02     11.48 o
 -12  12   4        2.34      -17.22     17.87 o
 -11  12   4        5.71        9.04      9.10 o
 -10  12   4       34.98       26.24     17.71 o
  -9  12   4        0.41        1.53      5.22 o
  -8  12   4      238.49      232.03      8.97 o
  -7  12   4       66.88       65.39      5.51 o
  -6  12   4        2.73        2.27      4.60 o
  -5  12   4     1249.12     1186.16     19.28 o
  -4  12   4       47.38       38.11      4.37 o
  -3  12   4      221.82      222.12      6.40 o
  -2  12   4     1412.47     1417.31     25.29 o
  -1  12   4       22.64       39.74      6.01 o
   0  12   4      386.93      396.07      8.42 o
   1  12   4        7.08        6.72      2.87 o
   2  12   4        2.00        3.83      6.99 o
   3  12   4       12.12       10.85      3.42 o
   4  12   4      123.77      117.57     12.67 o
   5  12   4      303.02      289.89      7.77 o
   6  12   4       25.89       17.15      5.04 o
   7  12   4      117.55      123.33      8.90 o
   8  12   4      463.94      520.04     15.80 o
   9  12   4       13.28       32.29     11.37 o
  10  12   4       80.33       95.93     14.78 o
  11  12   4      315.82      354.07     19.28 o
  12  12   4       14.31       21.62     15.36 o
  13  12   4      213.06      216.85     20.55 o
 -13  13   4       55.75       30.46     10.66 o
 -12  13   4       48.29       37.61     16.57 o
 -11  13   4        1.66        3.84      7.87 o
 -10  13   4        1.25        5.25      8.72 o
  -9  13   4      158.17      182.83     21.28 o
  -8  13   4       55.89       56.35      6.01 o
  -7  13   4      280.75      263.41     10.72 o
  -6  13   4        0.39        2.60      5.20 o
  -5  13   4      322.10      303.30      9.25 o
  -4  13   4        0.76        0.32      3.83 o
  -3  13   4      342.99      328.25      8.34 o
  -2  13   4      292.27      260.60      9.59 o
  -1  13   4       88.22       79.40      4.48 o
   0  13   4      750.71      697.46     14.01 o
   1  13   4      293.93      316.81     18.03 o
   2  13   4       69.97       60.05      3.56 o
   3  13   4       37.48       28.92      7.96 o
   4  13   4       75.40       84.27      3.89 o
   5  13   4      204.99      189.66      7.67 o
   6  13   4        6.02       10.72      7.47 o
   7  13   4       24.92       38.56      7.43 o
   8  13   4       14.00       11.75      7.02 o
   9  13   4      147.25      142.14     13.64 o
  10  13   4        0.64        2.44     17.06 o
  11  13   4        7.35       17.06      9.84 o
  12  13   4      214.48      255.95     16.92 o
  13  13   4        3.96      -12.84     16.65 o
 -13  14   4       12.06        8.25     12.02 o
 -12  14   4      286.54      273.91     21.77 o
 -11  14   4       50.40       77.43     25.67 o
 -10  14   4        4.43        6.28     16.41 o
  -9  14   4        3.86        8.49      6.98 o
  -8  14   4      276.38      273.10     22.42 o
  -7  14   4      733.30      689.63     17.55 o
  -6  14   4       34.20       14.99      4.25 o
  -5  14   4      172.60      148.10      7.08 o
  -4  14   4       12.09       23.40      4.94 o
  -3  14   4        5.29        2.37      3.90 o
  -2  14   4       77.57       73.18      5.69 o
  -1  14   4     1246.03     1263.19     28.27 o
   0  14   4      289.75      285.85      8.38 o
   1  14   4      258.79      230.18     10.72 o
   2  14   4      234.33      243.16      7.80 o
   3  14   4      171.67      205.13     23.40 o
   4  14   4       52.34       60.87      6.34 o
   5  14   4      465.94      461.79     13.32 o
   6  14   4      125.86      120.01      6.66 o
   7  14   4       67.51       60.43      7.17 o
   8  14   4      508.96      512.33     45.00 o
   9  14   4       69.22       81.84     19.98 o
  10  14   4       15.28       20.89      9.98 o
  11  14   4       21.75       11.84     19.01 o
  12  14   4        0.26        5.26     13.00 o
 -12  15   4        6.06       13.91     10.21 o
 -11  15   4      253.99      268.91     13.70 o
 -10  15   4       80.70       96.87      9.97 o
  -9  15   4       24.71       13.17     12.35 o
  -8  15   4       49.88       40.74      7.32 o
  -7  15   4       12.67       14.00      5.17 o
  -6  15   4        4.93        1.85      5.50 o
  -5  15   4       34.05       15.88      8.45 o
  -4  15   4      115.52       98.73     16.08 o
  -3  15   4       60.22       59.00      5.86 o
  -2  15   4      294.59      276.46     10.89 o
  -1  15   4      342.49      299.94     10.40 o
   0  15   4      315.43      316.44     10.82 o
   1  15   4     1093.78     1009.56     23.72 o
   2  15   4      211.22      203.88      7.80 o
   3  15   4      859.22      776.31     16.86 o
   4  15   4       54.72       62.48      6.01 o
   5  15   4       36.47       44.20      6.24 o
   6  15   4      230.07      223.05     10.10 o
   7  15   4        4.54       14.59      8.01 o
   8  15   4        1.93        5.52      8.17 o
   9  15   4      403.62      442.53     19.41 o
  10  15   4      323.19      370.73     22.99 o
  11  15   4       12.09       -8.05     15.11 o
  12  15   4        0.35       -3.51     16.51 o
 -12  16   4       22.00       31.66     14.61 o
 -11  16   4      102.89       81.53     11.79 o
 -10  16   4       55.20       67.26     21.77 o
  -9  16   4       16.74        5.70      9.72 o
  -8  16   4       62.48       66.83     11.37 o
  -7  16   4       91.21       87.50     10.07 o
  -6  16   4      123.92      125.96      7.77 o
  -5  16   4      114.15      111.68      7.80 o
  -4  16   4       25.11       29.68      5.40 o
  -3  16   4      117.64      108.52      6.99 o
  -2  16   4       44.95       39.55      5.46 o
  -1  16   4      151.86      173.97     20.15 o
   0  16   4      456.40      421.46     16.25 o
   1  16   4        8.73        2.40      4.02 o
   2  16   4       59.00       47.94      6.17 o
   3  16   4       64.52       69.92      6.56 o
   4  16   4      150.41      155.30      8.15 o
   5  16   4       73.95       73.15     18.03 o
   6  16   4      110.29      103.14      9.34 o
   7  16   4       40.98       35.04     29.73 o
   8  16   4       72.97       70.83     13.93 o
   9  16   4       22.85       27.76     14.11 o
  10  16   4      153.04      175.03     14.19 o
  11  16   4       32.16       31.27     11.69 o
 -11  17   4      128.59      175.45     17.57 o
 -10  17   4       95.63      136.03     16.39 o
  -9  17   4      291.03      306.88     31.19 o
  -8  17   4        5.13        3.90      9.02 o
  -7  17   4       14.78        8.02      7.69 o
  -6  17   4        0.01        8.43      5.39 o
  -5  17   4       47.66       52.68      6.54 o
  -4  17   4       92.27       87.95      6.95 o
  -3  17   4       14.66       22.35      5.22 o
  -2  17   4        0.00       -0.55      5.39 o
  -1  17   4      383.43      393.88     23.88 o
   0  17   4      104.60      104.52      7.93 o
   1  17   4       12.80       10.29      4.98 o
   2  17   4      768.14      707.63     16.73 o
   3  17   4      445.61      463.35     13.21 o
   4  17   4        7.91       18.46      9.05 o
   5  17   4      155.54      151.49     12.74 o
   6  17   4      773.74      802.70     28.24 o
   7  17   4      150.66       98.68     19.17 o
   8  17   4        8.93        2.05     10.75 o
   9  17   4       21.27       42.89     14.95 o
  10  17   4        0.08        4.42     18.36 o
 -11  18   4      210.87      208.68     17.69 o
 -10  18   4       19.34       21.82     11.37 o
  -9  18   4        5.45       -4.56     13.16 o
  -8  18   4       14.86        3.26     32.01 o
  -7  18   4       45.67       69.55     13.32 o
  -6  18   4        6.67       24.88     17.22 o
  -5  18   4       23.28       29.75      6.87 o
  -4  18   4       35.96       37.61      6.32 o
  -3  18   4      314.51      289.90     11.02 o
  -2  18   4        4.59       11.87      5.59 o
  -1  18   4      274.00      274.19     36.55 o
   0  18   4       29.59       35.82     10.07 o
   1  18   4        5.69        2.21      6.17 o
   2  18   4      405.87      387.88     13.91 o
   3  18   4      116.90      151.51     10.92 o
   4  18   4       39.05       52.52     12.25 o
   5  18   4      493.19      493.20     21.00 o
   6  18   4       67.45       50.04     13.41 o
   7  18   4       15.24        8.73     10.07 o
   8  18   4        3.43       -1.95     11.32 o
   9  18   4       29.80       37.99     12.63 o
  10  18   4        2.25        6.83     11.23 o
 -10  19   4        3.98       -2.64     13.68 o
  -9  19   4       21.30       51.00     14.58 o
  -8  19   4      199.89      225.39     18.07 o
  -7  19   4       54.93       57.14     11.83 o
  -6  19   4        4.30        5.26     11.77 o
  -5  19   4      152.67      158.46     17.12 o
  -4  19   4       37.02       45.65      8.34 o
  -3  19   4      309.77      298.89     19.01 o
  -2  19   4       49.57       60.39      8.27 o
  -1  19   4       20.07       20.75      9.18 o
   0  19   4      206.85      175.17     11.42 o
   1  19   4       40.89       50.73     19.50 o
   2  19   4      292.36      288.71     14.46 o
   3  19   4        0.48       -1.07     19.66 o
   4  19   4       20.45       15.94     13.97 o
   5  19   4      285.42      268.48     23.40 o
   6  19   4      866.70      929.60     35.58 o
   7  19   4       11.42       20.35     12.35 o
   8  19   4      136.89      204.74     22.10 o
   9  19   4      168.92      185.62     17.57 o
  -9  20   4       23.87       49.39     18.84 o
  -8  20   4        7.29        5.50     24.69 o
  -7  20   4       24.53       36.55     13.22 o
  -6  20   4        4.05       -6.71     16.08 o
  -5  20   4      167.97      182.11     15.83 o
  -4  20   4       21.67       50.03     13.19 o
  -3  20   4       79.20       73.70      9.60 o
  -2  20   4      202.02      204.22     16.73 o
  -1  20   4        9.39        3.10      9.26 o
   0  20   4       28.86       38.85      7.62 o
   1  20   4        4.44        6.94      7.51 o
   2  20   4      224.02      253.89     14.13 o
   3  20   4       42.55       67.30     14.13 o
   4  20   4        5.99       -2.02     12.35 o
   5  20   4        4.30       -0.32     10.91 o
   6  20   4      103.16       85.76     11.23 o
   7  20   4       18.31       20.27     15.12 o
   8  20   4      352.45      366.39     27.78 o
  -8  21   4      420.10      443.24     26.77 o
  -7  21   4      116.34      163.01     17.80 o
  -6  21   4      327.69      317.86     18.01 o
  -5  21   4      141.63      118.54     13.99 o
  -4  21   4        8.95       25.07     12.96 o
  -3  21   4      187.13      206.10     13.17 o
  -2  21   4       14.14        7.11     19.66 o
  -1  21   4       19.24       30.50     10.22 o
   0  21   4      183.64      229.37     12.78 o
   1  21   4        0.76       -0.84     11.08 o
   2  21   4       15.74        6.81     10.38 o
   3  21   4       21.01        1.84      9.21 o
   4  21   4        1.77       -0.82     13.79 o
   5  21   4       13.51       -1.40     14.95 o
   6  21   4       69.60       81.98     12.55 o
   7  21   4       48.43       61.83     16.63 o
  -6  22   4       12.53        8.73     14.73 o
  -5  22   4        3.85        7.22     19.82 o
  -4  22   4       20.25        5.69     11.03 o
  -3  22   4        3.73       -2.41     11.14 o
  -2  22   4       14.16       21.92     10.87 o
  -1  22   4      156.03      177.10     11.95 o
   0  22   4        7.45       22.85     17.87 o
   1  22   4       32.19       32.68      9.92 o
   2  22   4       62.67       96.36     14.06 o
   3  22   4      174.36      167.70     14.62 o
   4  22   4      133.31       98.78     13.28 o
   5  22   4       82.39      113.91     14.98 o
  -4  23   4        0.14        1.08     16.29 o
  -3  23   4        0.07        6.65     12.89 o
  -2  23   4       17.29       17.73     23.23 o
  -1  23   4        0.04       -4.76     11.37 o
   0  23   4       35.60       28.54     16.73 o
   1  23   4       18.83       29.89     14.48 o
   2  23   4       98.72      106.33     14.44 o
   3  23   4       49.87       78.35     14.24 o
 -15   0   5       63.01       40.94     11.70 o
 -13   0   5       43.99       55.24     13.32 o
 -11   0   5      172.12      173.19     10.72 o
  -9   0   5       72.02       75.38     10.07 o
  -7   0   5      738.34      659.29     14.95 o
  -5   0   5      889.95      812.65     14.95 o
  -3   0   5     1525.16     1684.77     25.67 o
  -1   0   5       19.76       43.22      1.95 o
   1   0   5    30973.58    30652.76    702.50 o
   3   0   5     1730.82     1761.78     25.34 o
   5   0   5        6.51        6.17      2.92 o
   7   0   5     1109.63     1040.76     19.17 o
   9   0   5        1.32        4.55     13.00 o
  11   0   5       14.31       35.09     12.35 o
  13   0   5      139.02      148.49     17.87 o
 -16   1   5       26.94       10.88     11.00 o
 -15   1   5       14.72       34.17      9.56 o
 -14   1   5       43.34       50.34     13.16 o
 -13   1   5      172.04      170.08      8.84 o
 -12   1   5       43.97       32.26     11.54 o
 -11   1   5      906.99      942.75     20.47 o
 -10   1   5      181.79      160.95      7.54 o
  -9   1   5        0.02        4.60      5.46 o
  -8   1   5      487.08      502.80     18.52 o
  -7   1   5      444.02      491.17     18.52 o
  -6   1   5      242.88      216.18      5.05 o
  -5   1   5      164.98      125.68      3.59 o
  -4   1   5       83.59       89.71      2.63 o
  -3   1   5       35.68       30.99      2.60 o
  -2   1   5     1791.72     1702.96     18.08 o
  -1   1   5       58.83       35.91      1.38 o
   0   1   5       15.49       12.89      1.08 o
   1   1   5     2728.53     2835.01     28.72 o
   2   1   5       80.09       64.07      2.27 o
   3   1   5      239.88      231.68      3.45 o
   4   1   5      435.22      433.86      5.85 o
   5   1   5      102.92      146.42      3.45 o
   6   1   5      217.35      232.35      5.36 o
   7   1   5      121.63      113.93      9.75 o
   8   1   5        0.59        3.68      7.47 o
   9   1   5      179.81      171.06      9.90 o
  10   1   5       30.65       10.71      6.75 o
  11   1   5      704.82      745.28     25.38 o
  12   1   5       73.54       70.33      9.88 o
  13   1   5       24.89       27.11      9.87 o
  14   1   5      108.24      127.70     17.55 o
  15   1   5        3.92        7.15     17.22 o
 -16   2   5       44.34       48.70     12.10 o
 -15   2   5        6.85        4.81     11.90 o
 -14   2   5       25.70       24.21      8.34 o
 -13   2   5       50.27       45.96      8.15 o
 -12   2   5      531.10      515.76     14.62 o
 -11   2   5      120.61       98.92     15.27 o
 -10   2   5     1903.91     2005.21     51.01 o
  -9   2   5      534.82      566.90     19.17 o
  -8   2   5       17.62        3.65      4.71 o
  -7   2   5        1.72       -1.19      3.98 o
  -6   2   5      292.53      332.49      6.55 o
  -5   2   5      274.06      275.85      5.37 o
  -4   2   5      748.33      743.15     14.30 o
  -3   2   5      454.49      488.14      6.09 o
  -2   2   5     2067.80     2192.53     32.98 o
  -1   2   5      138.76      132.94      2.30 o
   0   2   5      170.62      190.81      4.12 o
   1   2   5      843.80      916.82     10.33 o
   2   2   5       56.45       71.31      2.60 o
   3   2   5     3233.81     3349.99     37.37 o
   4   2   5      407.40      392.79      6.66 o
   5   2   5       63.49       69.45      2.63 o
   6   2   5      301.19      313.66      5.40 o
   7   2   5       16.94       31.15      2.87 o
   8   2   5      448.50      460.99      9.85 o
   9   2   5      147.97      140.60     15.11 o
  10   2   5        0.43       -2.90      8.03 o
  11   2   5       31.03       20.31      7.96 o
  12   2   5      208.56      237.39     30.87 o
  13   2   5        8.32        1.49     13.76 o
  14   2   5       16.45       28.04     20.96 o
  15   2   5       69.95       80.59     30.06 o
 -16   3   5      347.54      327.43     18.85 o
 -15   3   5      166.63      158.73     18.85 o
 -14   3   5       21.42       15.42     10.07 o
 -13   3   5        0.00        4.40     12.18 o
 -12   3   5        7.17        9.01      9.42 o
 -11   3   5      269.34      269.55      9.52 o
 -10   3   5       10.74       18.33      6.17 o
  -9   3   5      262.39      272.61      9.30 o
  -8   3   5       74.82       68.94      5.83 o
  -7   3   5      115.41      119.60      8.61 o
  -6   3   5      382.30      385.32      7.80 o
  -5   3   5        4.34        1.09      4.39 o
  -4   3   5      662.71      623.06     18.36 o
  -3   3   5     1886.57     1933.81     20.84 o
  -2   3   5       89.20      100.98      3.90 o
  -1   3   5     6432.10     6264.39     64.90 o
   0   3   5        6.02       39.67      4.71 o
   1   3   5     3624.23     3362.98     36.84 o
   2   3   5       70.55      157.32      3.10 o
   3   3   5       12.96        4.12      1.48 o
   4   3   5      803.89      854.87     13.32 o
   5   3   5       10.85        6.90      1.94 o
   6   3   5     1089.66     1128.43     13.90 o
   7   3   5       45.61       44.67      3.25 o
   8   3   5       64.91       58.30      4.06 o
   9   3   5      257.99      258.22     10.13 o
  10   3   5      127.62      159.27     11.89 o
  11   3   5      136.67      153.07     18.20 o
  12   3   5      107.12      122.25     22.42 o
  13   3   5        6.60        0.55     10.40 o
  14   3   5       35.72       49.02     10.91 o
  15   3   5        2.31        6.80     11.75 o
 -16   4   5        0.87      -14.58     14.58 o
 -15   4   5       33.77       16.50     11.29 o
 -14   4   5       13.57       21.29     13.48 o
 -13   4   5       26.27       35.30      8.27 o
 -12   4   5        6.01       22.21      8.81 o
 -11   4   5      115.58      125.08     17.55 o
 -10   4   5      278.28      247.79     10.40 o
  -9   4   5      179.35      178.32     11.37 o
  -8   4   5        3.87        4.11      4.26 o
  -7   4   5     2354.53     2542.40     32.42 o
  -6   4   5      215.20      235.81      5.36 o
  -5   4   5     1964.79     1994.88     24.92 o
  -4   4   5      779.94      972.24     12.31 o
  -3   4   5       86.21       63.89      2.26 o
  -2   4   5      189.27      201.60      3.66 o
  -1   4   5     2348.25     2196.64     24.40 o
   0   4   5       65.95       39.67      3.19 o
   1   4   5      400.93      360.22      4.81 o
   2   4   5     3410.24     3585.93     36.11 o
   3   4   5        0.64        0.00      1.38 o
   4   4   5       17.57       24.74      2.03 o
   5   4   5     1501.61     1485.94     19.41 o
   6   4   5       86.18      103.68      4.39 o
   7   4   5      158.87      185.11      4.92 o
   8   4   5       26.67       34.14      5.69 o
   9   4   5      258.68      242.11      9.21 o
  10   4   5        5.92        9.91      5.76 o
  11   4   5      383.09      367.91     40.45 o
  12   4   5       14.76       18.88      9.75 o
  13   4   5       27.03       48.40     11.29 o
  14   4   5      370.08      404.71     22.32 o
  15   4   5       15.84        8.77     17.55 o
 -16   5   5      112.22      106.49     14.49 o
 -15   5   5        0.80       11.35      9.40 o
 -14   5   5       39.75       48.14     10.95 o
 -13   5   5       17.74       20.98     13.97 o
 -12   5   5       40.28       30.83      6.43 o
 -11   5   5        4.98       11.37      9.59 o
 -10   5   5      121.71       98.10      6.71 o
  -9   5   5     1545.65     1520.69     25.85 o
  -8   5   5        3.13        6.54      4.29 o
  -7   5   5      527.42      575.01     11.06 o
  -6   5   5     1018.97     1080.09     16.51 o
  -5   5   5      203.04      192.28      4.71 o
  -4   5   5        1.31        3.71      4.39 o
  -3   5   5        0.21        4.57      3.09 o
  -2   5   5       50.51       39.18      2.76 o
  -1   5   5     5087.45     5028.84    119.25 o
   0   5   5      188.17      233.53      3.73 o
   1   5   5      651.00      891.50     11.05 o
   2   5   5      813.08      776.82     10.27 o
   3   5   5     1178.38     1418.40     16.16 o
   4   5   5      269.86      303.31      4.90 o
   5   5   5      358.83      379.53      7.47 o
   6   5   5        3.67        3.56      2.26 o
   7   5   5      407.07      430.40     12.51 o
   8   5   5      595.20      580.68     12.83 o
   9   5   5      328.70      331.79     11.42 o
  10   5   5        7.15       18.67      8.27 o
  11   5   5     1223.24     1229.31     29.60 o
  12   5   5      142.84      122.08     15.92 o
  13   5   5       34.44       47.71     12.92 o
  14   5   5       14.68       13.97     10.92 o
 -15   6   5       52.64       49.22     11.70 o
 -14   6   5       75.62       77.72     40.45 o
 -13   6   5       44.01       42.74      9.99 o
 -12   6   5        5.36        0.63      7.15 o
 -11   6   5        1.01       12.90      6.00 o
 -10   6   5      179.20      196.24     10.24 o
  -9   6   5        7.89        0.70      7.80 o
  -8   6   5      533.03      558.49     12.51 o
  -7   6   5      105.45      121.92      5.41 o
  -6   6   5      206.49      215.97     15.27 o
  -5   6   5       17.12       12.61      3.74 o
  -4   6   5      692.12      702.75     10.91 o
  -3   6   5       37.24       39.57      3.90 o
  -2   6   5      184.78      140.60      3.19 o
  -1   6   5       19.69       27.96      6.17 o
   0   6   5      316.06      417.77      9.75 o
   1   6   5     1572.93     1674.42     45.17 o
   2   6   5       51.35       38.36      2.92 o
   3   6   5      930.14      910.54     11.52 o
   4   6   5     2857.67     3000.41     32.94 o
   5   6   5       96.02      116.35      3.66 o
   6   6   5        6.08        6.69      3.51 o
   7   6   5       13.62       11.32      4.20 o
   8   6   5      436.71      421.17     11.05 o
   9   6   5       12.83       15.40      6.32 o
  10   6   5        2.98       -1.62      5.59 o
  11   6   5       36.65       36.32      7.24 o
  12   6   5        2.37       18.56     22.58 o
  13   6   5        4.57       18.46     10.04 o
  14   6   5       59.04       55.98     17.22 o
 -15   7   5        8.85       14.78      9.75 o
 -14   7   5       71.86       62.86     11.41 o
 -13   7   5        0.02        3.19      9.57 o
 -12   7   5      161.19      154.00      8.03 o
 -11   7   5       41.52       28.72      6.85 o
 -10   7   5      144.25      149.47      7.80 o
  -9   7   5        4.25       14.54      6.17 o
  -8   7   5       12.05        8.03      5.04 o
  -7   7   5      134.81      114.74      5.37 o
  -6   7   5      516.13      512.35      9.84 o
  -5   7   5      306.48      355.57      7.73 o
  -4   7   5      143.76      166.58      4.60 o
  -3   7   5      514.43      528.43     21.77 o
  -2   7   5     4439.11     4923.42     56.94 o
  -1   7   5     2840.88     3067.14     47.12 o
   0   7   5      644.32      652.98     29.41 o
   1   7   5      296.94      329.57      6.09 o
   2   7   5        0.37        7.22      2.03 o
   3   7   5     3476.03     3655.18     42.75 o
   4   7   5        1.29       11.74      4.71 o
   5   7   5        0.13        5.01      1.54 o
   6   7   5      259.63      232.48      5.92 o
   7   7   5     1900.83     1932.37     27.71 o
   8   7   5       53.27       45.61      5.40 o
   9   7   5      202.69      201.74      8.81 o
  10   7   5       43.43       40.57      8.78 o
  11   7   5      100.45       95.13      8.23 o
  12   7   5       41.37       39.91     11.20 o
  13   7   5        0.96       11.74     11.39 o
  14   7   5       21.58       40.64     11.71 o
 -15   8   5      225.83      219.98     14.83 o
 -14   8   5       50.77       42.15     10.28 o
 -13   8   5       24.74       14.90     11.42 o
 -12   8   5        0.66        7.89     14.30 o
 -11   8   5       20.63       19.82     10.07 o
 -10   8   5       60.51       43.80      6.95 o
  -9   8   5        0.01       -5.05      5.05 o
  -8   8   5      512.15      518.60     12.52 o
  -7   8   5       51.95       73.81      7.64 o
  -6   8   5      315.79      367.36      9.42 o
  -5   8   5        1.70        4.51      4.39 o
  -4   8   5       17.01       29.03      2.63 o
  -3   8   5      509.17      546.08      8.77 o
  -2   8   5     3287.93     3605.13     42.95 o
  -1   8   5     1396.36     1517.06     24.33 o
   0   8   5       35.64       40.21      7.80 o
   1   8   5      719.09      782.96     12.20 o
   2   8   5        9.55       19.96      2.63 o
   3   8   5      195.17      182.28      6.66 o
   4   8   5      183.08      163.61      3.89 o
   5   8   5      317.08      305.39      6.94 o
   6   8   5        9.00       10.47      4.03 o
   7   8   5      316.58      261.10      7.17 o
   8   8   5      321.66      280.90      8.84 o
   9   8   5      416.00      405.30     13.63 o
  10   8   5      314.95      304.31     12.14 o
  11   8   5       25.28       22.01     19.82 o
  12   8   5        2.77      -12.91     12.91 o
  13   8   5       21.88       27.78     15.50 o
  14   8   5       21.66       14.25     12.87 o
 -15   9   5       25.65       40.95     12.08 o
 -14   9   5        0.00        6.95     20.80 o
 -13   9   5        3.25       -0.53      9.64 o
 -12   9   5      126.33      119.79     11.23 o
 -11   9   5       12.97        8.94      6.82 o
 -10   9   5      295.84      303.79     10.96 o
  -9   9   5       13.53       20.53      5.60 o
  -8   9   5        3.99        5.53      6.99 o
  -7   9   5      536.17      531.83     11.00 o
  -6   9   5      116.88      112.73      5.22 o
  -5   9   5       11.60       13.64      3.42 o
  -4   9   5      446.55      487.10      9.29 o
  -3   9   5      844.09      968.47     15.29 o
  -2   9   5      297.91      356.90      7.65 o
  -1   9   5        1.51        1.55      6.17 o
   0   9   5      720.98      700.94     12.63 o
   1   9   5       41.99       36.10      2.70 o
   2   9   5       10.44        8.99      2.73 o
   3   9   5       95.60      106.19      3.51 o
   4   9   5       73.95       63.11      6.99 o
   5   9   5       26.44       25.61      4.39 o
   6   9   5        6.33        6.95      4.55 o
   7   9   5     1125.22     1086.30     20.10 o
   8   9   5       14.45       16.33      5.22 o
   9   9   5        4.89        7.58      5.81 o
  10   9   5      305.96      328.33     12.96 o
  11   9   5       10.04       27.13     10.22 o
  12   9   5      184.71      161.00     13.43 o
  13   9   5        0.45        1.28     14.05 o
  14   9   5       36.23       53.20     13.04 o
 -14  10   5      118.96       76.00     20.80 o
 -13  10   5      225.05      151.19     12.24 o
 -12  10   5       32.37       28.41     10.24 o
 -11  10   5        2.38       17.71      9.06 o
 -10  10   5       43.18       53.45     11.21 o
  -9  10   5       77.84       69.30      6.65 o
  -8  10   5      246.35      278.47      9.43 o
  -7  10   5      869.50      797.24     16.19 o
  -6  10   5      443.62      456.35      9.80 o
  -5  10   5       79.00       87.50      4.44 o
  -4  10   5      675.87      659.11     12.26 o
  -3  10   5       18.94       11.18      2.87 o
  -2  10   5     1528.51     1478.75     24.76 o
  -1  10   5       33.72       41.08      3.89 o
   0  10   5     1656.80     1568.83     24.70 o
   1  10   5       63.18       72.65      3.66 o
   2  10   5      117.96      154.66      6.01 o
   3  10   5      364.13      424.75      7.67 o
   4  10   5      201.42      203.56      8.12 o
   5  10   5      544.41      572.08     12.02 o
   6  10   5        1.00        6.09      4.20 o
   7  10   5       17.29       16.45      6.34 o
   8  10   5       23.09        8.05      5.69 o
   9  10   5      230.87      214.57     18.36 o
  10  10   5       12.07       11.37      8.50 o
  11  10   5       20.90       28.51     38.02 o
  12  10   5      265.44      266.46     17.57 o
  13  10   5       28.89       42.70     10.90 o
 -14  11   5      188.77      162.61     12.89 o
 -13  11   5      135.21      122.00     11.24 o
 -12  11   5       38.21       43.40      9.10 o
 -11  11   5       34.73       19.52     13.81 o
 -10  11   5      360.42      392.30     35.26 o
  -9  11   5       97.02       84.72      7.11 o
  -8  11   5       88.32       86.02      6.42 o
  -7  11   5      281.92      243.51      8.26 o
  -6  11   5       10.15       16.10      3.98 o
  -5  11   5      107.82      121.42      7.64 o
  -4  11   5      749.92      704.72     12.63 o
  -3  11   5        5.25        8.62      4.55 o
  -2  11   5       31.69       41.93      3.74 o
  -1  11   5       14.93       23.50      3.65 o
   0  11   5        1.14       -1.28      4.39 o
   1  11   5       58.09       67.92      4.22 o
   2  11   5       12.89       14.17      3.09 o
   3  11   5      132.43       98.35     13.16 o
   4  11   5     1748.63     1583.21     27.78 o
   5  11   5      159.95      133.96      8.94 o
   6  11   5        4.51        2.22      5.31 o
   7  11   5      119.31       86.15      6.24 o
   8  11   5      207.28      178.47      8.26 o
   9  11   5       37.62       43.05      8.69 o
  10  11   5        4.66        7.74      9.90 o
  11  11   5       14.71       13.27     17.71 o
  12  11   5        3.31       -9.11     23.23 o
  13  11   5        4.93       30.59     11.00 o
 -14  12   5       89.71       68.67     16.14 o
 -13  12   5        0.92       -3.81     11.36 o
 -12  12   5       79.17       91.28     11.75 o
 -11  12   5       21.26       20.45     22.26 o
 -10  12   5       27.59       38.08      8.41 o
  -9  12   5       21.40       20.73      6.01 o
  -8  12   5      138.35      124.28      7.46 o
  -7  12   5      157.25      135.32      6.78 o
  -6  12   5      496.49      423.51     13.16 o
  -5  12   5     1207.98     1149.49     18.97 o
  -4  12   5      372.90      279.78      8.61 o
  -3  12   5     1850.07     1886.34     29.26 o
  -2  12   5      187.07      181.59      6.55 o
  -1  12   5      237.18      210.40      7.21 o
   0  12   5      823.82      811.20     17.71 o
   1  12   5      238.55      228.08     11.54 o
   2  12   5       90.40       77.40      3.68 o
   3  12   5      295.52      269.05      8.29 o
   4  12   5      134.43      100.57     13.48 o
   5  12   5        4.32        7.85      4.20 o
   6  12   5      313.46      257.22      8.26 o
   7  12   5        4.88        6.54      4.94 o
   8  12   5      608.57      647.76     23.12 o
   9  12   5       21.23       31.83     12.02 o
  10  12   5      111.19      149.44     14.83 o
  11  12   5        0.29        5.74     11.55 o
  12  12   5       96.29      116.82     18.03 o
  13  12   5        7.06        5.76     13.58 o
 -13  13   5       11.08        2.49     24.69 o
 -12  13   5        1.41       19.41     10.90 o
 -11  13   5        3.13       -1.61     18.20 o
 -10  13   5        0.33        7.84      8.74 o
  -9  13   5       10.33       19.72      7.33 o
  -8  13   5       78.71       65.02      7.02 o
  -7  13   5       26.64       28.60      5.74 o
  -6  13   5       68.69       59.17      5.51 o
  -5  13   5      516.02      458.86     24.86 o
  -4  13   5       82.67       52.89      5.07 o
  -3  13   5      148.48      104.18     10.24 o
  -2  13   5        3.42       17.46      4.21 o
  -1  13   5      443.85      395.84     11.54 o
   0  13   5        7.34        6.10      4.06 o
   1  13   5     1146.48     1079.63     23.07 o
   2  13   5      177.04      146.29      4.81 o
   3  13   5       55.56       46.45      7.47 o
   4  13   5      170.13      163.33     10.40 o
   5  13   5      118.24       78.48      5.76 o
   6  13   5      247.00      186.59     15.76 o
   7  13   5       20.86       24.57     10.24 o
   8  13   5        8.97       11.42     12.83 o
   9  13   5      110.41       85.47     10.89 o
  10  13   5       25.04       29.99      9.90 o
  11  13   5       16.23       19.55      9.85 o
  12  13   5       11.32        4.49     13.00 o
 -13  14   5        1.49       -6.39     14.84 o
 -12  14   5       48.28       60.99     14.62 o
 -11  14   5       36.98       27.33      9.52 o
 -10  14   5      259.29      294.45     31.03 o
  -9  14   5       49.11       25.31      7.99 o
  -8  14   5       62.82       70.64     14.78 o
  -7  14   5      255.85      257.84      9.53 o
  -6  14   5        0.47        2.35      4.90 o
  -5  14   5        0.73        0.08      7.15 o
  -4  14   5      501.17      465.52     15.27 o
  -3  14   5      129.80      113.31      6.29 o
  -2  14   5       78.30       70.53      5.46 o
  -1  14   5     1738.90     1624.97     37.37 o
   0  14   5     5037.75     5063.21    185.86 o
   1  14   5      709.97      662.71     24.37 o
   2  14   5      177.50      179.10      7.12 o
   3  14   5       22.79       19.60      4.25 o
   4  14   5      812.88      814.80     16.77 o
   5  14   5      238.77      207.22      8.10 o
   6  14   5       21.01       23.08      8.81 o
   7  14   5      109.76      105.67      8.31 o
   8  14   5        0.95        5.77     14.30 o
   9  14   5      132.47      130.98     25.83 o
  10  14   5       28.06       30.51      9.76 o
  11  14   5       16.91        0.68     15.11 o
  12  14   5        3.71        0.73     11.48 o
 -12  15   5       54.55       57.08     14.02 o
 -11  15   5      165.30      173.30     17.33 o
 -10  15   5      109.26      126.46     11.76 o
  -9  15   5        1.24       -1.30      7.52 o
  -8  15   5        5.49       13.46      7.80 o
  -7  15   5       11.48        0.99     12.83 o
  -6  15   5      235.31      236.55      8.72 o
  -5  15   5       18.57       28.54      7.64 o
  -4  15   5      268.56      238.57      9.19 o
  -3  15   5      672.80      635.61     19.17 o
  -2  15   5      228.74      232.74      8.03 o
  -1  15   5       11.67        5.75     13.65 o
   0  15   5      807.88      799.73     19.33 o
   1  15   5        0.03       -3.61      4.58 o
   2  15   5     1172.15     1136.13     35.09 o
   3  15   5       76.90       60.62      5.97 o
   4  15   5        0.19       -2.23      4.87 o
   5  15   5      156.44      138.13     28.43 o
   6  15   5       64.57       57.87      8.04 o
   7  15   5      439.39      430.28     19.56 o
   8  15   5      114.73      104.95     14.95 o
   9  15   5       35.09       34.29     12.35 o
  10  15   5       63.86       43.69     14.51 o
  11  15   5       77.91      101.11     14.52 o
 -12  16   5       42.31       47.26     16.23 o
 -11  16   5      277.80      264.84     20.47 o
 -10  16   5       63.40       66.73     11.92 o
  -9  16   5       45.11       77.63     12.58 o
  -8  16   5       80.26       73.41     11.70 o
  -7  16   5      173.07      203.36     11.21 o
  -6  16   5       56.46       39.56      6.85 o
  -5  16   5       46.56       33.24      5.36 o
  -4  16   5       24.39       31.96     13.00 o
  -3  16   5      704.29      607.07     28.92 o
  -2  16   5      106.27       91.44     10.07 o
  -1  16   5     1111.79     1098.18     46.79 o
   0  16   5      192.22      202.50     10.56 o
   1  16   5      215.18      225.98      8.13 o
   2  16   5      181.62      166.00      7.96 o
   3  16   5       98.04       80.95     24.04 o
   4  16   5      260.30      255.12     21.28 o
   5  16   5        5.21        5.37      7.50 o
   6  16   5       89.69       84.08      8.07 o
   7  16   5        1.81        3.42     11.94 o
   8  16   5       34.42       50.21     33.47 o
   9  16   5        0.16       10.79     13.96 o
  10  16   5        4.11      -10.82     10.82 o
  11  16   5        7.96        2.13     11.37 o
 -11  17   5        9.83       14.30     11.49 o
 -10  17   5        0.48        6.88     11.60 o
  -9  17   5       26.96       62.34     13.19 o
  -8  17   5       54.11       67.51     13.51 o
  -7  17   5       57.62       65.86     11.60 o
  -6  17   5       23.07       12.79      8.56 o
  -5  17   5      240.30      229.94     16.41 o
  -4  17   5      153.01      140.35     12.67 o
  -3  17   5      112.11      128.63      7.49 o
  -2  17   5      392.07      348.60     13.97 o
  -1  17   5        0.14        2.26     10.40 o
   0  17   5        7.11        8.83     14.46 o
   1  17   5       12.65       16.64      6.31 o
   2  17   5      234.76      233.42     11.54 o
   3  17   5      207.68      235.91     22.26 o
   4  17   5       39.98       35.00      9.75 o
   5  17   5        0.48       -8.06      8.95 o
   6  17   5        9.74       -1.67     11.54 o
   7  17   5      168.30      148.13     22.58 o
   8  17   5       58.91       58.28     14.25 o
   9  17   5        9.53       29.90     11.32 o
  10  17   5       29.70       39.46     14.21 o
 -10  18   5      106.62      128.47     16.86 o
  -9  18   5      213.30      258.32     22.59 o
  -8  18   5        6.79        4.20     14.78 o
  -7  18   5      105.64      113.18     38.18 o
  -6  18   5      321.57      393.84     19.59 o
  -5  18   5      179.42      171.44     14.62 o
  -4  18   5       25.72       33.84      9.32 o
  -3  18   5        0.01       -7.02      7.02 o
  -2  18   5      108.31      118.40     14.95 o
  -1  18   5        4.15        8.59     20.80 o
   0  18   5       22.35       20.46     15.60 o
   1  18   5      106.21      126.25      9.76 o
   2  18   5      136.10      154.47      9.24 o
   3  18   5        0.66       -7.09      7.09 o
   4  18   5        3.00        1.00      7.40 o
   5  18   5        4.51        3.11      8.81 o
   6  18   5      763.33      775.74     27.94 o
   7  18   5        6.52       -2.31      9.02 o
   8  18   5      195.88      217.71     24.21 o
   9  18   5      146.84       84.85     14.20 o
  -9  19   5        4.00       13.98     15.32 o
  -8  19   5        9.61       22.95     14.41 o
  -7  19   5       28.54       25.73     10.91 o
  -6  19   5        0.58        1.00     19.01 o
  -5  19   5      252.55      228.56     13.18 o
  -4  19   5      566.08      583.51     18.03 o
  -3  19   5       46.40       47.62     13.81 o
  -2  19   5      251.61      255.48     12.57 o
  -1  19   5      229.34      199.40     13.09 o
   0  19   5        1.82        5.54      7.42 o
   1  19   5       68.95       64.21      7.82 o
   2  19   5       17.50       30.21      7.27 o
   3  19   5       67.60       49.63      8.74 o
   4  19   5      168.38      175.00     11.22 o
   5  19   5      426.03      494.73     23.51 o
   6  19   5        6.34        7.65     20.31 o
   7  19   5       41.77       23.34     11.56 o
   8  19   5      125.02      138.19     14.10 o
  -8  20   5        0.23      -14.24     14.24 o
  -7  20   5        0.36       -0.14     11.46 o
  -6  20   5      288.34      322.29     31.03 o
  -5  20   5      220.70      227.04     19.64 o
  -4  20   5       36.27       32.81     10.46 o
  -3  20   5      214.09      215.60     33.63 o
  -2  20   5       36.88       28.10      9.21 o
  -1  20   5        1.04        8.28     15.92 o
   0  20   5        0.00       -8.34      8.34 o
   1  20   5        7.53       -4.30      9.07 o
   2  20   5        2.92       -5.61      8.81 o
   3  20   5      432.32      449.44     17.49 o
   4  20   5      101.32      109.47     12.91 o
   5  20   5        0.15       18.41     15.92 o
   6  20   5        3.75        0.70     11.05 o
   7  20   5        6.39       -8.59     12.18 o
  -7  21   5       28.13       41.92     14.12 o
  -6  21   5       24.83       17.13     14.13 o
  -5  21   5        3.39       -9.37     18.85 o
  -4  21   5      421.65      493.34     37.04 o
  -3  21   5       68.17       65.70     12.44 o
  -2  21   5        2.23       11.89      8.97 o
  -1  21   5      144.59      158.72     10.81 o
   0  21   5       64.00       72.57     11.86 o
   1  21   5       12.25       13.41      7.81 o
   2  21   5       49.62       67.27      9.65 o
   3  21   5      145.78      143.56     23.72 o
   4  21   5       16.63       23.42     11.71 o
   5  21   5      169.25      179.90     14.84 o
   6  21   5       55.64       27.18     17.22 o
  -6  22   5        0.00        0.48     13.58 o
  -5  22   5        8.15        5.91     12.12 o
  -4  22   5        4.32        6.03     12.17 o
  -3  22   5        1.21       14.62     11.49 o
  -2  22   5       11.71        1.97     23.88 o
  -1  22   5        5.35       -8.12     11.21 o
   0  22   5      271.71      264.99     14.49 o
   1  22   5       47.12       40.32      9.62 o
   2  22   5      111.61      122.55     14.47 o
   3  22   5       38.81       35.83     12.35 o
   4  22   5       18.01       17.99     12.71 o
   5  22   5        5.49       20.18     20.15 o
  -3  23   5        0.40        9.38     14.91 o
  -2  23   5      128.00      131.45     17.32 o
  -1  23   5       22.56       35.64     10.72 o
   0  23   5       14.11       32.05     11.40 o
   1  23   5        2.77        6.75      9.84 o
   2  23   5        0.01        4.72     11.78 o
 -16   0   6      158.57      163.44     17.55 o
 -14   0   6       91.23       91.63     13.32 o
 -12   0   6       88.51       83.51     10.40 o
 -10   0   6       98.73       96.18      9.42 o
  -8   0   6      553.46      652.46     19.50 o
  -6   0   6      937.20     1008.91     20.47 o
  -4   0   6     1024.06      991.37     17.22 o
  -2   0   6     8928.10     9410.02    129.32 o
   0   0   6      696.42      707.05     12.67 o
   2   0   6        0.01        5.52      1.95 o
   4   0   6      300.63      381.79      7.47 o
   6   0   6      773.49      711.28     13.97 o
   8   0   6      615.28      637.19     13.97 o
  10   0   6      729.41      794.13     36.39 o
  12   0   6       83.13       57.51     13.97 o
  14   0   6       54.62       49.06     16.25 o
 -16   1   6       20.23       15.81     12.29 o
 -15   1   6      102.69      110.56     10.41 o
 -14   1   6      217.31      210.53     11.70 o
 -13   1   6      407.53      412.39     21.45 o
 -12   1   6      260.16      260.25     10.91 o
 -11   1   6       24.40       23.81      6.32 o
 -10   1   6      193.74      199.58      8.65 o
  -9   1   6      212.94      241.15      8.26 o
  -8   1   6      784.98      928.21     17.34 o
  -7   1   6      552.88      564.73     10.10 o
  -6   1   6      715.52      740.89     11.37 o
  -5   1   6      390.83      448.34      7.46 o
  -4   1   6      256.13      244.28      4.21 o
  -3   1   6      290.87      444.03      5.83 o
  -2   1   6     4908.40     5278.35     53.45 o
  -1   1   6      319.70      401.11      7.47 o
   0   1   6      772.17      664.58      7.80 o
   1   1   6      349.21      325.40      5.14 o
   2   1   6      424.22      425.30      5.46 o
   3   1   6      159.05      209.42      5.20 o
   4   1   6      537.51      565.27      7.21 o
   5   1   6      376.27      423.86      6.42 o
   6   1   6        7.34       10.36      2.63 o
   7   1   6      381.11      339.50      6.32 o
   8   1   6      959.74      948.32     14.58 o
   9   1   6        7.01       -6.67      6.67 o
  10   1   6        2.21        2.05      8.34 o
  11   1   6       21.94       24.28     10.90 o
  12   1   6       71.01       56.24     10.44 o
  13   1   6      819.17      863.94     34.97 o
  14   1   6      233.58      207.88     27.78 o
 -16   2   6        3.80       -6.29     13.17 o
 -15   2   6       54.31       58.47     10.30 o
 -14   2   6       25.54       20.01      8.65 o
 -13   2   6       21.37       20.01      7.80 o
 -12   2   6      450.49      440.10     22.58 o
 -11   2   6      227.00      218.92      9.53 o
 -10   2   6       24.14        7.11     16.73 o
  -9   2   6        7.08       10.84      5.63 o
  -8   2   6        1.82        5.57      4.53 o
  -7   2   6     1193.20     1267.22     18.72 o
  -6   2   6      126.68      166.14      9.75 o
  -5   2   6       26.26       31.61      4.39 o
  -4   2   6       64.28       61.27      2.30 o
  -3   2   6     2584.69     2788.00     28.79 o
  -2   2   6       32.20       63.94      1.94 o
  -1   2   6       44.03       72.70      1.56 o
   0   2   6       42.43       71.92      3.74 o
   1   2   6     1447.44     1560.93     17.34 o
   2   2   6      384.01      379.34      6.34 o
   3   2   6      858.88      822.13      9.64 o
   4   2   6        0.08        3.21      2.11 o
   5   2   6     1463.01     1422.88     16.88 o
   6   2   6      785.99      743.17     13.16 o
   7   2   6        0.02        2.49      2.73 o
   8   2   6      145.71      144.70      9.59 o
   9   2   6      366.57      391.64     11.72 o
  10   2   6     1388.64     1449.33     79.93 o
  11   2   6        2.48        6.25      8.60 o
  12   2   6      248.97      274.36     16.14 o
  13   2   6      116.41      127.89     13.27 o
  14   2   6      157.95      132.83     15.53 o
 -16   3   6       19.17       15.46     10.86 o
 -15   3   6        7.87        6.98     10.23 o
 -14   3   6       10.32       27.42     15.43 o
 -13   3   6        0.17       -4.74     11.70 o
 -12   3   6      187.80      210.29     14.78 o
 -11   3   6       36.13       41.40      7.02 o
 -10   3   6       22.11       27.06     15.27 o
  -9   3   6     1404.76     1424.87     26.97 o
  -8   3   6        8.92       22.88      4.44 o
  -7   3   6       44.20       51.14      4.22 o
  -6   3   6      556.06      624.31      9.59 o
  -5   3   6       19.88       38.08      2.81 o
  -4   3   6       10.90       11.81      1.94 o
  -3   3   6       82.39       70.92      3.90 o
  -2   3   6     1666.18     1894.78     24.07 o
  -1   3   6      146.84      183.53      7.31 o
   0   3   6     4351.54     4661.87     98.62 o
   1   3   6       34.72       52.63      5.52 o
   2   3   6       65.63       47.32      1.84 o
   3   3   6     1632.69     1741.10     19.93 o
   4   3   6      674.38      714.23     19.50 o
   5   3   6       24.86       22.35      2.53 o
   6   3   6      125.08      124.94      3.83 o
   7   3   6       20.66       20.85      3.12 o
   8   3   6      394.84      369.08     11.37 o
   9   3   6      940.42     1000.84     22.34 o
  10   3   6       10.23        8.94      8.88 o
  11   3   6        0.00       14.96      9.45 o
  12   3   6       29.66       29.64     11.08 o
  13   3   6       18.76        0.26     13.65 o
  14   3   6       59.70       55.13     12.29 o
 -16   4   6       11.39       12.11     24.37 o
 -15   4   6       60.29       55.18     12.29 o
 -14   4   6        3.43        4.38      7.57 o
 -13   4   6       89.13       82.75      8.23 o
 -12   4   6        1.10        7.97      5.86 o
 -11   4   6       32.37       46.04      7.23 o
 -10   4   6      167.92      166.80      7.77 o
  -9   4   6       16.10       11.45      4.87 o
  -8   4   6       34.13       38.39      8.94 o
  -7   4   6       90.84       76.76      4.44 o
  -6   4   6       24.20       23.33      5.52 o
  -5   4   6        2.04        5.86      3.09 o
  -4   4   6      787.20      877.00     12.41 o
  -3   4   6     1310.43     1269.72     16.54 o
  -2   4   6      729.15      671.31      9.45 o
  -1   4   6     1294.76     1363.18     34.12 o
   0   4   6      764.24      890.25     15.64 o
   1   4   6     3445.76     3713.48     53.05 o
   2   4   6      143.02      143.31      2.63 o
   3   4   6        1.68        5.41      1.90 o
   4   4   6      214.11      237.59      4.44 o
   5   4   6       64.56       71.67      3.04 o
   6   4   6        0.05        0.27      2.17 o
   7   4   6      676.63      706.88     10.87 o
   8   4   6       16.53       21.01      4.35 o
   9   4   6      531.02      520.05     14.17 o
  10   4   6       58.26       55.14      9.90 o
  11   4   6      317.60      325.21     17.06 o
  12   4   6        2.05       -5.20      9.69 o
  13   4   6      248.28      210.89     14.47 o
  14   4   6      433.88      373.82     20.40 o
 -15   5   6       17.94       14.52      9.68 o
 -14   5   6       66.80       44.29      9.00 o
 -13   5   6        2.29        1.41      6.95 o
 -12   5   6        0.46       -2.39      6.66 o
 -11   5   6      158.84      165.72     17.55 o
 -10   5   6        8.85        6.17      9.42 o
  -9   5   6        7.47       17.15      5.17 o
  -8   5   6      124.62      132.21      6.32 o
  -7   5   6       17.08       21.45      4.02 o
  -6   5   6       90.09       99.42      5.85 o
  -5   5   6       54.88       63.73      3.22 o
  -4   5   6     1567.62     1558.41     20.31 o
  -3   5   6       74.32      108.81      3.10 o
  -2   5   6      153.20      102.00      8.12 o
  -1   5   6       78.71       86.53      2.10 o
   0   5   6      175.88      149.40      5.89 o
   1   5   6       93.89       74.17      4.04 o
   2   5   6       30.32       17.35      1.56 o
   3   5   6      230.36      211.41      6.66 o
   4   5   6      234.39      157.86      5.52 o
   5   5   6      276.44      282.79      5.69 o
   6   5   6      162.27      162.53      4.67 o
   7   5   6      715.72      738.62     11.95 o
   8   5   6      244.48      235.71      7.80 o
   9   5   6       83.64       88.38      5.96 o
  10   5   6       64.75       58.31     14.30 o
  11   5   6        0.58       -6.25      7.92 o
  12   5   6      121.44      100.20     20.96 o
  13   5   6       98.11      115.15     12.06 o
  14   5   6        0.30       -0.97     10.67 o
 -15   6   6       21.68       15.13     18.68 o
 -14   6   6        5.14       -0.52      9.29 o
 -13   6   6        1.52       -6.24      6.24 o
 -12   6   6      106.65      106.71      8.20 o
 -11   6   6       51.24       54.69      6.79 o
 -10   6   6      102.98       91.47      9.26 o
  -9   6   6       12.04       13.97      5.60 o
  -8   6   6      327.74      317.40     11.37 o
  -7   6   6      211.39      247.84      6.88 o
  -6   6   6      190.59      210.56      6.06 o
  -5   6   6       24.40       20.27      4.71 o
  -4   6   6       74.42       74.47      6.17 o
  -3   6   6      972.91      883.92     12.75 o
  -2   6   6        6.55       16.12      4.39 o
  -1   6   6      446.99      469.55      7.81 o
   0   6   6        0.85        2.60      0.97 o
   1   6   6     1883.46     1853.09     23.71 o
   2   6   6        2.83        0.84      6.99 o
   3   6   6       84.19       89.66      5.20 o
   4   6   6      871.81      876.44     11.70 o
   5   6   6      237.77      244.62      5.17 o
   6   6   6      430.50      428.73      7.69 o
   7   6   6      240.70      215.84      6.29 o
   8   6   6        9.61       11.24      4.55 o
   9   6   6       26.66       28.54      6.01 o
  10   6   6      106.11       80.97      8.16 o
  11   6   6      136.08      124.90     13.46 o
  12   6   6       74.55      107.55     12.16 o
  13   6   6       27.90       23.82     10.52 o
  14   6   6        7.39        2.47     20.15 o
 -15   7   6       92.09       91.45     11.24 o
 -14   7   6        1.42       -0.70     10.14 o
 -13   7   6       25.68        8.21      8.66 o
 -12   7   6       45.99       37.66      7.46 o
 -11   7   6      521.11      565.25     14.81 o
 -10   7   6      763.92      820.44     17.34 o
  -9   7   6      355.28      384.68     10.45 o
  -8   7   6     1289.68     1298.70     23.20 o
  -7   7   6       85.34       87.88      4.61 o
  -6   7   6      210.02      201.98      6.66 o
  -5   7   6     1344.39     1531.54     22.80 o
  -4   7   6       40.79       48.43      5.69 o
  -3   7   6      187.28      156.84      5.52 o
  -2   7   6     1942.48     1955.05     24.23 o
  -1   7   6     2316.44     2362.75     37.45 o
   0   7   6       20.56       27.90      3.57 o
   1   7   6        5.69       27.77      1.94 o
   2   7   6       58.15       48.83      2.58 o
   3   7   6      531.60      523.95      8.27 o
   4   7   6       43.42       55.04      4.39 o
   5   7   6       28.75       24.90      2.34 o
   6   7   6      204.91      195.46      8.94 o
   7   7   6        3.44       -0.06      4.14 o
   8   7   6        1.79        1.93      7.31 o
   9   7   6      220.75      195.50      8.03 o
  10   7   6      173.21      177.80     13.81 o
  11   7   6       81.55       72.63     11.94 o
  12   7   6        6.95       -5.01     23.23 o
  13   7   6        0.44       11.30     14.10 o
  14   7   6       37.07       30.12     25.18 o
 -15   8   6       34.54       42.42     38.83 o
 -14   8   6        2.14       -1.38      9.60 o
 -13   8   6        0.95       -9.98      9.98 o
 -12   8   6      131.76      134.21     13.32 o
 -11   8   6       83.30       86.99      8.04 o
 -10   8   6     1003.80      931.09     20.54 o
  -9   8   6      400.15      391.40     18.85 o
  -8   8   6        1.24        0.42      5.63 o
  -7   8   6     2283.38     2153.55     31.87 o
  -6   8   6      560.13      620.03     11.70 o
  -5   8   6       29.04       13.79      3.19 o
  -4   8   6      246.54      274.89      9.75 o
  -3   8   6       51.80       73.77      3.68 o
  -2   8   6      669.16      735.00     11.26 o
  -1   8   6       41.48       49.56      6.99 o
   0   8   6      486.71      490.01      9.53 o
   1   8   6       83.11      103.36      5.85 o
   2   8   6        0.67        2.97      2.76 o
   3   8   6        5.37        4.63      2.17 o
   4   8   6        5.42        4.65      2.40 o
   5   8   6        0.01        4.79      3.25 o
   6   8   6       81.42       87.56      4.53 o
   7   8   6       74.92       80.94      6.17 o
   8   8   6      420.04      448.54     13.97 o
   9   8   6       31.46       19.01      6.99 o
  10   8   6      221.76      191.95     14.02 o
  11   8   6        2.75       -8.65      8.65 o
  12   8   6       45.76       44.65     12.02 o
  13   8   6        0.90      -13.47     30.54 o
 -15   9   6      121.33       97.98     16.57 o
 -14   9   6       36.08       57.28     11.32 o
 -13   9   6       36.06       25.25     11.86 o
 -12   9   6        1.91       10.59      8.06 o
 -11   9   6       20.70       27.94      8.61 o
 -10   9   6      237.16      191.37      8.46 o
  -9   9   6       16.04       19.14      5.50 o
  -8   9   6       62.55       73.51      5.51 o
  -7   9   6      148.56       83.49     10.89 o
  -6   9   6      438.02      422.74      9.75 o
  -5   9   6      101.98      117.07      4.53 o
  -4   9   6       11.29        9.38      3.42 o
  -3   9   6     2741.24     2700.55     35.96 o
  -2   9   6      374.01      434.98      8.12 o
  -1   9   6        4.58       10.64      4.06 o
   0   9   6      422.73      424.30     11.05 o
   1   9   6      231.67      220.49      5.22 o
   2   9   6        7.39       14.77      3.74 o
   3   9   6      275.45      268.93      5.50 o
   4   9   6      473.74      440.87     10.07 o
   5   9   6        6.12       19.34      1.48 o
   6   9   6       66.67       58.17      7.15 o
   7   9   6       84.39       88.85      5.92 o
   8   9   6      160.93      150.79      7.34 o
   9   9   6       59.52       67.09      8.15 o
  10   9   6       22.34       26.49      9.37 o
  11   9   6        7.70       24.60     12.02 o
  12   9   6      129.66      148.63     14.98 o
  13   9   6      175.06      203.74     16.88 o
 -14  10   6        2.84       16.54     15.14 o
 -13  10   6       47.97       55.90     11.14 o
 -12  10   6        8.18        4.59      9.41 o
 -11  10   6        0.52        9.23      5.93 o
 -10  10   6       79.56       80.93      7.57 o
  -9  10   6       28.95       27.10      5.39 o
  -8  10   6       21.96       19.80      5.39 o
  -7  10   6      152.42      127.33      8.45 o
  -6  10   6       30.27       31.95      8.45 o
  -5  10   6      183.27      260.62      7.10 o
  -4  10   6       41.17       33.51      4.06 o
  -3  10   6     1088.59     1011.09     30.22 o
  -2  10   6        0.37        8.12      2.96 o
  -1  10   6        8.99       28.15      5.69 o
   0  10   6      203.11      219.49      6.82 o
   1  10   6       41.53       54.37      3.04 o
   2  10   6       32.86       34.86      3.41 o
   3  10   6      848.79      862.55     13.10 o
   4  10   6      951.91      787.25     12.06 o
   5  10   6      453.15      381.41      9.87 o
   6  10   6      502.52      463.54     10.91 o
   7  10   6        0.12        6.06      5.22 o
   8  10   6       10.27       -1.77     12.35 o
   9  10   6      112.48      103.62     10.33 o
  10  10   6        3.63       20.31     14.46 o
  11  10   6      176.49      136.04     13.28 o
  12  10   6       36.12       40.68     12.51 o
  13  10   6       37.14       26.38     16.90 o
 -14  11   6       35.05       23.85     15.00 o
 -13  11   6       21.36       16.49     13.34 o
 -12  11   6      128.75      142.75     12.18 o
 -11  11   6       11.16        5.76     14.30 o
 -10  11   6       63.50       64.91      8.61 o
  -9  11   6       10.66       12.24      5.22 o
  -8  11   6      168.42      163.17     13.97 o
  -7  11   6      704.58      571.92     13.10 o
  -6  11   6     1765.70     1729.32     29.29 o
  -5  11   6     1100.48     1071.08     18.23 o
  -4  11   6      592.83      458.33      9.67 o
  -3  11   6      962.39      916.95     17.55 o
  -2  11   6      544.61      539.06     10.54 o
  -1  11   6      668.80      633.21     12.75 o
   0  11   6      129.76      146.22      5.69 o
   1  11   6       22.38        8.16      2.87 o
   2  11   6       95.86       88.07      4.06 o
   3  11   6       90.38       92.79      5.04 o
   4  11   6      333.45      257.29     14.62 o
   5  11   6       83.97       71.37      6.99 o
   6  11   6      457.81      419.32     10.79 o
   7  11   6      103.60       86.97      8.15 o
   8  11   6        3.06        0.81     15.60 o
   9  11   6       22.51       18.26      9.25 o
  10  11   6       19.01       16.81      9.94 o
  11  11   6       21.68       27.19      9.68 o
  12  11   6        0.99        5.84     13.66 o
  13  11   6      296.11      261.95     16.23 o
 -13  12   6      169.73      191.32     26.64 o
 -12  12   6        4.36        4.32     10.90 o
 -11  12   6      287.07      321.69     13.34 o
 -10  12   6       46.93       40.72      9.29 o
  -9  12   6        1.17        4.87      6.75 o
  -8  12   6        8.82       19.21      5.22 o
  -7  12   6        3.00       -3.12      5.15 o
  -6  12   6       98.54      106.33      7.31 o
  -5  12   6      136.29      144.75      6.65 o
  -4  12   6      215.79      182.98      6.52 o
  -3  12   6      229.89      220.42      8.77 o
  -2  12   6        0.09       -0.93      3.25 o
  -1  12   6      126.67      116.69      4.90 o
   0  12   6        0.29        1.07      3.51 o
   1  12   6      492.93      474.07      9.43 o
   2  12   6      503.90      450.35      8.50 o
   3  12   6      616.61      618.15     22.10 o
   4  12   6      961.99      973.25     16.14 o
   5  12   6      451.66      446.56     11.13 o
   6  12   6      282.75      239.59     12.35 o
   7  12   6       89.65       92.54     18.03 o
   8  12   6        4.08        0.98      8.95 o
   9  12   6        5.80       19.50     11.55 o
  10  12   6       47.69       56.04      9.95 o
  11  12   6       87.55       88.90     12.40 o
  12  12   6       41.29       56.93     13.55 o
 -13  13   6       16.87        2.79     18.18 o
 -12  13   6       25.43       33.13     18.68 o
 -11  13   6        0.10       13.63     12.67 o
 -10  13   6        0.59       20.66      8.75 o
  -9  13   6       85.43       64.76      7.21 o
  -8  13   6      286.83      260.66     15.43 o
  -7  13   6       16.64        2.18      5.40 o
  -6  13   6       10.07       12.83      5.16 o
  -5  13   6       28.80       36.46      7.31 o
  -4  13   6      448.40      450.16     12.35 o
  -3  13   6       36.58       30.25      4.51 o
  -2  13   6        0.05       -0.45      4.29 o
  -1  13   6       56.22       42.18      5.38 o
   0  13   6     1181.41     1107.57     19.85 o
   1  13   6      388.59      394.77     31.52 o
   2  13   6     2835.52     2709.11     41.53 o
   3  13   6        1.31       -1.32      4.87 o
   4  13   6       97.47       80.14      5.73 o
   5  13   6       16.57       33.25      6.94 o
   6  13   6        6.44        1.41      7.82 o
   7  13   6        2.99       -4.20      6.78 o
   8  13   6        7.21        4.86      8.61 o
   9  13   6        0.34        2.95     10.27 o
  10  13   6       26.19       45.30     28.11 o
  11  13   6       12.99       22.26     12.14 o
  12  13   6        6.29       12.32     17.55 o
 -13  14   6      257.46      292.62     19.83 o
 -12  14   6        0.18      -11.94     11.94 o
 -11  14   6      158.03      144.30     15.43 o
 -10  14   6        1.45        6.95     11.22 o
  -9  14   6      623.06      681.10     25.68 o
  -8  14   6       41.89       36.48      6.24 o
  -7  14   6      505.44      423.12     15.60 o
  -6  14   6       44.49       23.87      4.94 o
  -5  14   6       26.91       39.14      7.64 o
  -4  14   6       60.06       48.77      5.73 o
  -3  14   6       22.95       21.58      7.15 o
  -2  14   6      656.31      651.19     14.13 o
  -1  14   6      454.09      436.08     12.07 o
   0  14   6      298.35      335.82      9.06 o
   1  14   6      790.10      694.82     14.70 o
   2  14   6      456.65      460.24     11.25 o
   3  14   6      682.80      656.32     17.00 o
   4  14   6       31.39       31.72      9.75 o
   5  14   6       92.52       79.80      7.43 o
   6  14   6      115.52      124.44      8.69 o
   7  14   6       80.99       80.51     15.27 o
   8  14   6      181.98      182.84     13.48 o
   9  14   6       12.16       12.79     15.76 o
  10  14   6       55.33       61.74     13.00 o
  11  14   6       13.32        7.20     14.68 o
 -12  15   6        3.63       11.00     16.98 o
 -11  15   6       13.30       18.66     13.70 o
 -10  15   6       82.05       77.44     13.46 o
  -9  15   6       57.54       81.26     11.70 o
  -8  15   6        1.82       -0.09      6.39 o
  -7  15   6      124.99      124.35     10.14 o
  -6  15   6       36.51       33.56     23.40 o
  -5  15   6       17.41       24.13      5.74 o
  -4  15   6       38.57       15.55      5.37 o
  -3  15   6        0.89       11.02      4.55 o
  -2  15   6     1021.51      876.98     19.05 o
  -1  15   6        5.50       12.33     17.38 o
   0  15   6      229.19      200.83      7.57 o
   1  15   6       91.19       82.78      8.29 o
   2  15   6        0.39       -7.63      7.63 o
   3  15   6       56.39       77.19      7.49 o
   4  15   6      910.85      885.59     22.00 o
   5  15   6      199.91      170.13      9.73 o
   6  15   6       35.04       37.35     10.89 o
   7  15   6      109.91       97.10      9.19 o
   8  15   6       63.51       46.24     12.51 o
   9  15   6      156.16      169.18     14.68 o
  10  15   6      317.96      335.45     21.54 o
  11  15   6      253.91      253.02     19.05 o
 -11  16   6       97.59      108.74     17.55 o
 -10  16   6       29.71       36.17     27.62 o
  -9  16   6        5.39        2.69     12.26 o
  -8  16   6      215.67      210.17     16.54 o
  -7  16   6       69.13       68.54     15.43 o
  -6  16   6        0.06        1.95     11.70 o
  -5  16   6        7.10       10.00      7.96 o
  -4  16   6       15.48        7.25      7.08 o
  -3  16   6      113.71      114.84      8.17 o
  -2  16   6      248.61      284.57     27.62 o
  -1  16   6      600.93      546.90     35.74 o
   0  16   6        0.07       16.99     10.72 o
   1  16   6      283.33      254.74     10.68 o
   2  16   6        4.23        7.66      5.43 o
   3  16   6       95.01       75.45     19.01 o
   4  16   6       48.30       50.13      7.63 o
   5  16   6      107.09      120.22      9.56 o
   6  16   6       46.15       40.31      8.97 o
   7  16   6       36.21       28.57      9.72 o
   8  16   6        3.99        4.49     10.18 o
   9  16   6      102.60      103.26     11.24 o
  10  16   6       71.15       76.97     12.02 o
 -11  17   6        5.35       28.79     16.41 o
 -10  17   6       50.05       70.58     13.56 o
  -9  17   6      172.07      165.11     19.60 o
  -8  17   6      132.61      143.04     14.83 o
  -7  17   6        4.32       10.44     10.56 o
  -6  17   6      293.58      267.68     15.27 o
  -5  17   6        4.37       15.00      7.73 o
  -4  17   6      174.90      142.16     11.05 o
  -3  17   6      136.57      146.35     17.87 o
  -2  17   6      444.70      410.76     14.89 o
  -1  17   6      205.19      204.60     14.89 o
   0  17   6      115.58      117.96      9.21 o
   1  17   6       21.66       12.66      6.85 o
   2  17   6        0.43        9.37      5.81 o
   3  17   6      111.91      110.30      8.95 o
   4  17   6      253.59      254.09     13.16 o
   5  17   6        6.12       11.18      6.59 o
   6  17   6       21.58       36.51      7.99 o
   7  17   6       31.70       34.25     12.78 o
   8  17   6        0.01        5.92     13.16 o
   9  17   6      714.25      721.61     31.60 o
 -10  18   6        6.00        6.42     25.18 o
  -9  18   6        1.28       -9.42     13.58 o
  -8  18   6       26.12       22.73     11.23 o
  -7  18   6      111.41      125.76     14.25 o
  -6  18   6       97.75       94.99     16.25 o
  -5  18   6      207.22      231.53     22.26 o
  -4  18   6       74.60       78.56     11.05 o
  -3  18   6      394.10      446.83     37.53 o
  -2  18   6      126.81      119.66      9.76 o
  -1  18   6       12.08       16.95      8.37 o
   0  18   6       73.43       63.48     12.51 o
   1  18   6      106.19       79.87      9.10 o
   2  18   6      316.07      339.56     27.62 o
   3  18   6        0.00       -6.89      9.14 o
   4  18   6        0.03        2.86      8.50 o
   5  18   6       10.64       10.67      8.47 o
   6  18   6        0.15        9.39     17.55 o
   7  18   6       51.38       44.30     15.27 o
   8  18   6       14.19       21.71     13.80 o
   9  18   6       93.45       63.22     12.45 o
  -9  19   6        0.89       12.66     13.92 o
  -8  19   6       15.69       39.92     11.92 o
  -7  19   6        7.54       -2.92     11.26 o
  -6  19   6      269.44      249.52     18.78 o
  -5  19   6       54.83       58.93     16.90 o
  -4  19   6       95.80      122.49      8.95 o
  -3  19   6        0.13       -7.33      7.33 o
  -2  19   6       82.28       88.96     18.20 o
  -1  19   6      513.14      496.67     20.47 o
   0  19   6        3.45       -6.97      7.32 o
   1  19   6        3.20        0.41      6.44 o
   2  19   6      164.27      157.83     10.38 o
   3  19   6       44.84       43.52     15.43 o
   4  19   6       48.98       63.53     10.08 o
   5  19   6      187.23      221.62     12.56 o
   6  19   6       79.76       55.46     11.54 o
   7  19   6       40.19       53.14     14.48 o
   8  19   6      252.93      157.85     33.31 o
  -8  20   6       24.11       39.81     21.12 o
  -7  20   6      148.02      153.85     15.37 o
  -6  20   6       13.44       20.87     14.62 o
  -5  20   6      120.52      125.93     15.76 o
  -4  20   6       13.89        7.70      9.75 o
  -3  20   6        2.84       13.26      9.76 o
  -2  20   6       30.82       31.29      8.41 o
  -1  20   6       55.89       62.96      7.20 o
   0  20   6        4.21        3.01      7.27 o
   1  20   6        3.03        5.38     13.00 o
   2  20   6      118.44      120.64     11.63 o
   3  20   6        0.74       22.58     12.02 o
   4  20   6      178.50      206.26     13.23 o
   5  20   6       61.79       64.78     12.48 o
   6  20   6        7.73       -1.82      9.49 o
   7  20   6        3.73        9.50     12.25 o
  -7  21   6        7.81       19.14     11.61 o
  -6  21   6       10.03       13.03     12.40 o
  -5  21   6       63.68       68.26     15.92 o
  -4  21   6        1.44        6.82     13.33 o
  -3  21   6      111.40      123.44     15.27 o
  -2  21   6        1.53       13.29     12.62 o
  -1  21   6      145.55      156.78     10.21 o
   0  21   6      109.30      108.99     13.65 o
   1  21   6       62.35       56.07     11.32 o
   2  21   6       51.54       44.37     10.56 o
   3  21   6        3.91       12.40     10.36 o
   4  21   6       25.02       22.47     15.43 o
   5  21   6       16.08       -1.80     11.48 o
  -5  22   6        0.03       14.81     12.63 o
  -4  22   6      300.23      297.16     27.13 o
  -3  22   6       83.99       82.47     23.40 o
  -2  22   6       71.66       77.74     16.08 o
  -1  22   6       12.15       -4.10      8.71 o
   0  22   6        0.20        1.16      9.02 o
   1  22   6       76.03      102.18     12.04 o
   2  22   6       30.90       25.45      9.72 o
   3  22   6        0.11       -8.13     10.56 o
  -1  23   6       40.77       81.14     20.15 o
   0  23   6       18.52       18.83      8.95 o
 -15   0   7       39.15       29.24     13.00 o
 -13   0   7      500.38      527.04     20.80 o
 -11   0   7       36.06       34.44     10.72 o
  -9   0   7      109.04       88.38      9.10 o
  -7   0   7      107.81      135.17      7.15 o
  -5   0   7      322.97      457.18     10.72 o
  -3   0   7       41.30       41.59      2.60 o
  -1   0   7      799.56      868.87     13.97 o
   1   0   7      290.73      322.98      7.15 o
   3   0   7       61.97       91.31      3.57 o
   5   0   7     1716.60     1622.38     27.62 o
   7   0   7     1116.74     1105.74     22.75 o
   9   0   7      210.70      266.44     11.05 o
  11   0   7      115.79      120.55     13.97 o
  13   0   7      657.82      643.04     39.32 o
 -15   1   7        2.56       16.53     10.72 o
 -14   1   7        0.76       -2.22      7.92 o
 -13   1   7        7.73       12.92      9.06 o
 -12   1   7       87.14       78.45      7.81 o
 -11   1   7       31.83       29.59      6.37 o
 -10   1   7      925.50      923.10     18.72 o
  -9   1   7        6.14       11.52      4.94 o
  -8   1   7       41.95       47.02      5.07 o
  -7   1   7       67.71       78.20      4.55 o
  -6   1   7     2196.17     2469.38     30.99 o
  -5   1   7     2561.79     2746.77     31.04 o
  -4   1   7      236.77      212.24      4.02 o
  -3   1   7       10.97        8.30      1.62 o
  -2   1   7      264.33      397.91      5.63 o
  -1   1   7      938.56      952.32     11.33 o
   0   1   7      140.38      140.40      4.06 o
   1   1   7      191.79      262.89      4.35 o
   2   1   7     2113.91     2109.08     22.74 o
   3   1   7       97.87       81.76      2.17 o
   4   1   7       83.87       76.89      3.25 o
   5   1   7      458.36      443.06      7.00 o
   6   1   7       57.08       56.37      3.36 o
   7   1   7       15.51        9.13      6.34 o
   8   1   7       30.62       25.63      4.99 o
   9   1   7      163.32      174.52      7.96 o
  10   1   7       12.56       25.33     10.50 o
  11   1   7     2078.98     2108.63     55.67 o
  12   1   7       46.90        7.02     10.30 o
  13   1   7        2.78       12.03     11.87 o
  14   1   7        4.23      -10.80     10.80 o
 -15   2   7      447.58      438.58     30.54 o
 -14   2   7        3.57        4.53      7.72 o
 -13   2   7        7.24        7.04      7.10 o
 -12   2   7      388.82      397.12     13.07 o
 -11   2   7       77.18       77.19     15.27 o
 -10   2   7      470.59      463.09     12.71 o
  -9   2   7       54.01       58.67      8.77 o
  -8   2   7       99.07       85.43      6.01 o
  -7   2   7       61.84       72.70      4.21 o
  -6   2   7      147.15      176.65      4.81 o
  -5   2   7     1623.22     1720.70     21.37 o
  -4   2   7        2.28        0.59      1.94 o
  -3   2   7       29.75       20.71      1.71 o
  -2   2   7       44.41       40.12      1.79 o
  -1   2   7     2663.89     2688.21     27.93 o
   0   2   7      114.41      141.49      4.12 o
   1   2   7      276.20      254.11      3.68 o
   2   2   7      623.14      542.50      9.10 o
   3   2   7      125.40      156.37      3.83 o
   4   2   7       72.24       76.48      5.85 o
   5   2   7        4.97       10.40      2.70 o
   6   2   7        8.79       11.67      2.96 o
   7   2   7       59.69       68.74      3.56 o
   8   2   7       16.78       30.04      3.74 o
   9   2   7      555.32      534.62     14.30 o
  10   2   7      496.22      467.42     16.98 o
  11   2   7       11.42       45.79     11.69 o
  12   2   7      282.34      253.65     14.71 o
  13   2   7      489.36      469.12     23.07 o
  14   2   7        6.67       13.21     12.55 o
 -15   3   7       18.11       15.18     11.71 o
 -14   3   7      136.21      140.49     25.51 o
 -13   3   7       15.95       17.47      6.40 o
 -12   3   7      143.95      116.64      8.12 o
 -11   3   7       74.65       72.34      8.77 o
 -10   3   7      737.70      711.14     14.20 o
  -9   3   7        1.38       -0.51     12.18 o
  -8   3   7       26.80       32.43      6.66 o
  -7   3   7      405.21      406.22      9.75 o
  -6   3   7      393.13      391.79     12.35 o
  -5   3   7      583.78      733.12     12.18 o
  -4   3   7     1313.89     1353.52     25.34 o
  -3   3   7      324.68      330.31      5.73 o
  -2   3   7      453.48      453.27     11.05 o
  -1   3   7       32.71       29.31      2.63 o
   0   3   7     4279.21     4379.46     66.46 o
   1   3   7     1021.04     1090.51     19.53 o
   2   3   7      487.00      416.75      5.96 o
   3   3   7      180.05      195.79      5.20 o
   4   3   7      986.15      931.03     12.98 o
   5   3   7      877.84      866.99     12.21 o
   6   3   7     1964.48     1938.78     23.87 o
   7   3   7        6.68        7.07      3.79 o
   8   3   7       22.04       31.63     11.86 o
   9   3   7      394.81      407.62     12.02 o
  10   3   7      105.47       83.11     20.47 o
  11   3   7      800.74      833.03     28.43 o
  12   3   7      129.43      150.17     15.43 o
  13   3   7       43.88       67.84     11.14 o
  14   3   7      259.94      257.02     24.04 o
 -15   4   7       99.62      109.09     13.40 o
 -14   4   7        0.26        8.93      7.32 o
 -13   4   7      802.45      830.77     20.67 o
 -12   4   7        6.98       10.89      7.64 o
 -11   4   7      203.25      209.26      9.19 o
 -10   4   7       21.69       36.19      5.46 o
  -9   4   7     1519.58     1626.16     25.02 o
  -8   4   7        9.52       13.68      3.74 o
  -7   4   7       16.20       13.32      3.83 o
  -6   4   7      102.81       82.81      5.20 o
  -5   4   7      455.32      428.03      7.92 o
  -4   4   7        1.73        1.44      2.03 o
  -3   4   7      254.42      299.98      5.50 o
  -2   4   7       34.37       34.11      3.25 o
  -1   4   7      414.70      366.70     14.30 o
   0   4   7      327.68      350.69      9.19 o
   1   4   7        4.36       12.25      4.39 o
   2   4   7        2.83        7.06      0.95 o
   3   4   7       28.58       55.09      9.10 o
   4   4   7      556.77      503.54      7.92 o
   5   4   7      848.99      784.25     16.73 o
   6   4   7      722.29      778.93     12.05 o
   7   4   7     1994.05     1963.68     40.13 o
   8   4   7       20.56       21.82      4.39 o
   9   4   7       26.39       28.60     12.18 o
  10   4   7      152.87      139.22     13.81 o
  11   4   7      178.48      194.89     14.43 o
  12   4   7        3.10       -3.00      9.43 o
  13   4   7       68.32       74.73     16.25 o
  14   4   7      510.89      464.98     32.49 o
 -15   5   7       43.19       53.27     12.29 o
 -14   5   7      356.07      329.69     15.84 o
 -13   5   7      418.81      473.45     20.31 o
 -12   5   7      334.25      335.82     12.41 o
 -11   5   7      335.21      310.58     10.96 o
 -10   5   7      418.50      457.34     12.15 o
  -9   5   7        0.73        2.00      5.54 o
  -8   5   7       12.07       13.85      4.35 o
  -7   5   7     1845.18     1841.23     26.64 o
  -6   5   7      573.27      580.23     19.17 o
  -5   5   7       14.08       16.75      3.10 o
  -4   5   7      203.53      221.10      4.90 o
  -3   5   7        1.92        8.71      5.52 o
  -2   5   7       18.41       45.51      2.76 o
  -1   5   7      873.16      911.54     21.93 o
   0   5   7      394.38      341.66     11.37 o
   1   5   7      329.24      376.67     10.10 o
   2   5   7     1578.83     1574.73     21.68 o
   3   5   7       40.22       68.55      2.73 o
   4   5   7      854.18      825.13     11.82 o
   5   5   7        1.27       -0.10      4.55 o
   6   5   7      103.09       86.29      7.96 o
   7   5   7      622.18      590.85     12.17 o
   8   5   7        6.28       17.03      7.15 o
   9   5   7        9.05        4.79      7.31 o
  10   5   7      200.71      179.69     11.36 o
  11   5   7        0.71       11.18     10.24 o
  12   5   7       12.57       15.12     10.57 o
  13   5   7      420.75      397.39     26.64 o
  14   5   7      103.84       91.65     14.62 o
 -15   6   7        7.02       12.23     14.57 o
 -14   6   7       29.89       18.70     13.97 o
 -13   6   7      284.33      289.81     11.23 o
 -12   6   7       14.99       42.95      7.49 o
 -11   6   7      117.31      109.54     13.81 o
 -10   6   7      184.99      190.72     23.07 o
  -9   6   7      528.30      508.39     12.06 o
  -8   6   7      727.19      675.15     23.23 o
  -7   6   7        0.03        2.18      9.26 o
  -6   6   7      108.41      120.88      4.99 o
  -5   6   7      393.72      407.37      8.35 o
  -4   6   7      340.55      362.71     10.72 o
  -3   6   7      595.79      570.41     19.82 o
  -2   6   7      393.56      375.13     12.02 o
  -1   6   7      611.36      566.65     16.40 o
   0   6   7      292.72      280.92      9.99 o
   1   6   7       98.01      100.52     13.32 o
   2   6   7      851.51      708.64     10.43 o
   3   6   7     1161.85     1155.24     30.54 o
   4   6   7        5.78        5.08      2.10 o
   5   6   7     1273.32     1190.63     21.28 o
   6   6   7       70.15       52.54      4.06 o
   7   6   7      528.81      549.43     10.77 o
   8   6   7      128.43      133.52      8.61 o
   9   6   7      207.59      198.36     19.17 o
  10   6   7      221.20      198.00     12.02 o
  11   6   7      263.72      267.98     14.35 o
  12   6   7       67.10       78.29     18.52 o
  13   6   7       86.67      108.59     13.27 o
 -15   7   7        0.17      -13.88     14.82 o
 -14   7   7       82.32       85.03     11.12 o
 -13   7   7       38.01       30.11      8.31 o
 -12   7   7      164.62      170.79     18.36 o
 -11   7   7        8.96        0.85      6.88 o
 -10   7   7     1486.18     1466.36     28.25 o
  -9   7   7     1505.44     1592.30     27.69 o
  -8   7   7      655.19      670.17     14.13 o
  -7   7   7       12.26       14.14      4.71 o
  -6   7   7        0.44        1.87      3.89 o
  -5   7   7      320.93      297.86      7.17 o
  -4   7   7      235.02      235.19      6.01 o
  -3   7   7       84.60       85.85      4.71 o
  -2   7   7     4389.44     4225.33     68.40 o
  -1   7   7       88.73       73.85      2.60 o
   0   7   7      311.59      282.94     13.32 o
   1   7   7       35.09       55.57      4.71 o
   2   7   7        2.50        5.05      1.48 o
   3   7   7        0.06        3.52      3.41 o
   4   7   7       34.08       33.41      2.63 o
   5   7   7       35.90       34.43      2.81 o
   6   7   7       54.86       70.44      6.66 o
   7   7   7       52.45       48.21      5.52 o
   8   7   7       12.88        5.70      5.17 o
   9   7   7      285.67      262.06     11.56 o
  10   7   7       26.09       36.11     13.97 o
  11   7   7       43.96       44.05     11.63 o
  12   7   7        4.70       19.94     10.68 o
  13   7   7      328.36      303.37     18.55 o
 -15   8   7       31.05        5.73     18.93 o
 -14   8   7        0.38        7.28     13.82 o
 -13   8   7      148.20      144.26     12.00 o
 -12   8   7       14.42        9.64      8.12 o
 -11   8   7      281.79      285.50     10.54 o
 -10   8   7      262.61      233.69     14.78 o
  -9   8   7       79.33       72.98      6.55 o
  -8   8   7      516.67      524.39     14.62 o
  -7   8   7      888.18      858.27     17.23 o
  -6   8   7      962.60      862.89     14.91 o
  -5   8   7        0.01        6.37      3.24 o
  -4   8   7      177.90      205.02      5.69 o
  -3   8   7      132.61      136.57      7.47 o
  -2   8   7      495.30      468.79      8.84 o
  -1   8   7      100.74       85.56      2.70 o
   0   8   7      555.25      520.04      9.10 o
   1   8   7       17.32       21.37      1.79 o
   2   8   7      200.08      190.11      8.29 o
   3   8   7       98.67      102.78      7.96 o
   4   8   7       41.07       32.12      2.63 o
   5   8   7      835.44      827.62     12.63 o
   6   8   7       49.62       53.74      3.02 o
   7   8   7       32.80       22.06      4.81 o
   8   8   7       38.10       46.04     11.37 o
   9   8   7        1.86       -2.34      6.94 o
  10   8   7       75.64       67.86     10.11 o
  11   8   7       38.93       36.98     11.77 o
  12   8   7      123.81      138.87     28.76 o
  13   8   7        9.41       13.74     10.56 o
 -14   9   7       26.93       20.37     12.52 o
 -13   9   7       19.16       11.73     13.48 o
 -12   9   7        0.09        5.96     14.30 o
 -11   9   7       15.05       22.57      6.75 o
 -10   9   7       17.03       17.83      5.69 o
  -9   9   7      198.46      208.53      8.27 o
  -8   9   7      446.50      432.49     11.71 o
  -7   9   7      794.68      811.61     17.44 o
  -6   9   7      121.33      140.81      6.17 o
  -5   9   7      838.38      893.86     15.22 o
  -4   9   7        0.20        2.10      3.33 o
  -3   9   7      393.51      395.50      8.00 o
  -2   9   7       88.31       64.82      6.99 o
  -1   9   7       45.27       56.14     17.71 o
   0   9   7      344.20      361.47      6.95 o
   1   9   7      826.01      826.81     12.68 o
   2   9   7       36.45       32.82      2.58 o
   3   9   7     1129.98     1127.61     34.12 o
   4   9   7      177.10      146.82      4.21 o
   5   9   7        4.41        7.00      2.40 o
   6   9   7       22.74       10.32      4.53 o
   7   9   7       17.22        8.78      8.61 o
   8   9   7       46.06       50.26     19.98 o
   9   9   7       49.46       41.56      7.02 o
  10   9   7        0.19       -1.42      9.19 o
  11   9   7       11.47       11.15     10.36 o
  12   9   7       56.65       70.91     14.05 o
  13   9   7      253.46      243.97     16.52 o
 -14  10   7      107.75       85.29     14.59 o
 -13  10   7        2.80      -11.56     13.90 o
 -12  10   7      113.72      107.21     18.68 o
 -11  10   7       86.74       95.68      8.95 o
 -10  10   7       40.13       41.44      8.45 o
  -9  10   7       23.00       26.39      6.38 o
  -8  10   7      237.12      213.72     13.97 o
  -7  10   7      204.99      188.40     15.76 o
  -6  10   7       33.70       33.57      5.52 o
  -5  10   7      100.17      111.15      4.90 o
  -4  10   7       15.17       22.66      3.79 o
  -3  10   7       23.76       11.66      3.10 o
  -2  10   7     1504.54     1405.85     44.68 o
  -1  10   7     1143.93     1053.36     48.58 o
   0  10   7      757.04      702.95     17.55 o
   1  10   7       31.84       35.71      3.22 o
   2  10   7       22.27       18.72      4.87 o
   3  10   7     2020.97     1988.73     27.37 o
   4  10   7      202.06      200.67      9.10 o
   5  10   7       62.25       62.07      5.69 o
   6  10   7       17.93        8.61      5.29 o
   7  10   7       11.82        0.63      6.65 o
   8  10   7        9.17       -2.27      9.75 o
   9  10   7        3.39        6.94     10.72 o
  10  10   7        0.01        2.13      8.17 o
  11  10   7       69.45       50.36     11.14 o
  12  10   7      452.97      464.63     23.76 o
 -14  11   7       42.58       44.36     14.91 o
 -13  11   7       44.14       29.43     19.82 o
 -12  11   7      159.65      156.84     33.63 o
 -11  11   7       45.31       36.39     14.70 o
 -10  11   7       20.91        7.42     11.05 o
  -9  11   7      165.16      144.58      7.54 o
  -8  11   7       34.73       56.44      5.60 o
  -7  11   7        9.03       10.94      4.12 o
  -6  11   7       93.59      107.50      5.86 o
  -5  11   7        2.85        9.48      5.29 o
  -4  11   7      491.48      501.67     11.60 o
  -3  11   7      384.97      370.00      8.74 o
  -2  11   7      393.32      416.59      8.65 o
  -1  11   7        1.01       -2.76      2.76 o
   0  11   7       35.08       35.73      5.04 o
   1  11   7        0.18        8.77      2.50 o
   2  11   7      797.14      729.71     12.57 o
   3  11   7      160.47      151.99      4.87 o
   4  11   7       12.21        8.12      4.87 o
   5  11   7      222.15      210.38     12.55 o
   6  11   7       25.00       16.41      7.96 o
   7  11   7       99.29       76.01      8.29 o
   8  11   7       47.84       85.06     23.23 o
   9  11   7      121.11      121.13     11.56 o
  10  11   7       39.12       48.90     16.73 o
  11  11   7        0.22        6.57     10.64 o
  12  11   7       36.63       74.29     13.30 o
 -13  12   7       50.37       46.49     15.76 o
 -12  12   7       73.87       67.56     26.48 o
 -11  12   7        1.85      -11.12     11.12 o
 -10  12   7      144.12      188.89     11.50 o
  -9  12   7       32.95       31.98      9.91 o
  -8  12   7       65.47       70.72      8.29 o
  -7  12   7       22.54       32.68      9.42 o
  -6  12   7       48.94       52.68      6.34 o
  -5  12   7      104.05      142.58     19.82 o
  -4  12   7       36.33       35.37      4.75 o
  -3  12   7      648.30      555.28     13.04 o
  -2  12   7       69.72       63.53      4.87 o
  -1  12   7     1459.49     1495.56     33.47 o
   0  12   7      114.44      111.94      4.29 o
   1  12   7       97.49      102.57      5.69 o
   2  12   7     1237.69     1173.27     20.91 o
   3  12   7      690.40      589.79     12.98 o
   4  12   7      126.38      104.08      6.34 o
   5  12   7      215.04      253.76      9.98 o
   6  12   7      652.25      642.73     18.45 o
   7  12   7      470.20      470.16     15.02 o
   8  12   7        1.26        4.78      6.95 o
   9  12   7        0.17       -2.33      9.75 o
  10  12   7        0.00       -6.71     12.02 o
  11  12   7       10.87        0.30     12.50 o
  12  12   7        1.23        4.19     10.07 o
 -13  13   7       27.97       13.48     15.50 o
 -12  13   7        5.15       -6.95     25.83 o
 -11  13   7        3.48       14.42     12.41 o
 -10  13   7       50.61       44.75     11.59 o
  -9  13   7      131.44      148.54     10.82 o
  -8  13   7      776.12      821.02     21.94 o
  -7  13   7      100.54      111.12     15.92 o
  -6  13   7      136.90      135.17      7.49 o
  -5  13   7        6.15        9.56      5.37 o
  -4  13   7        1.68       -2.17      4.35 o
  -3  13   7       68.98       83.99      5.53 o
  -2  13   7      304.80      342.70     22.58 o
  -1  13   7      430.72      438.96     22.10 o
   0  13   7        2.20       -3.79      3.79 o
   1  13   7     1200.09     1061.09     31.03 o
   2  13   7      350.56      409.65     18.20 o
   3  13   7       12.89       11.31      3.79 o
   4  13   7       16.27       25.55     13.00 o
   5  13   7       49.48       44.21      7.03 o
   6  13   7      114.18       67.89     17.71 o
   7  13   7       18.13       20.04      8.45 o
   8  13   7        1.15       -1.43      8.77 o
   9  13   7       18.96       14.21      8.20 o
  10  13   7        9.73       47.86     12.74 o
  11  13   7      100.91      129.95     16.92 o
 -12  14   7      205.20      219.94     18.31 o
 -11  14   7      100.32       89.20     16.57 o
 -10  14   7        4.16       -1.88     14.35 o
  -9  14   7        0.09       -8.56     13.81 o
  -8  14   7      123.57      144.75      8.90 o
  -7  14   7       20.76       18.97      7.08 o
  -6  14   7      147.84      137.06     18.52 o
  -5  14   7       16.73       -1.74      8.56 o
  -4  14   7      563.34      446.78     14.43 o
  -3  14   7      300.06      300.91     23.72 o
  -2  14   7       99.62       77.56      9.36 o
  -1  14   7      108.26      117.68     15.76 o
   0  14   7        1.11       -0.72      5.36 o
   1  14   7      199.50      175.63      8.66 o
   2  14   7      909.35      859.24     20.19 o
   3  14   7        4.63        7.81      5.70 o
   4  14   7      343.97      318.33     11.66 o
   5  14   7        9.19        0.91      6.43 o
   6  14   7      351.57      329.02     12.83 o
   7  14   7      199.74      157.45     11.32 o
   8  14   7       26.65       26.86      9.75 o
   9  14   7       11.77       20.18      9.42 o
  10  14   7      372.67      422.67     21.22 o
  11  14   7       38.69       43.75     15.36 o
 -12  15   7        0.09        7.76     14.72 o
 -11  15   7      137.10      120.31     15.91 o
 -10  15   7      154.61      136.13     14.82 o
  -9  15   7       81.97       87.11     14.95 o
  -8  15   7       20.17       23.04      8.85 o
  -7  15   7       50.49       44.01     11.54 o
  -6  15   7       27.45       26.69      7.13 o
  -5  15   7       34.69       20.88      7.92 o
  -4  15   7       14.02       19.11     11.05 o
  -3  15   7        3.97        7.06      6.85 o
  -2  15   7     1147.45     1161.11     28.49 o
  -1  15   7      603.24      568.84     15.84 o
   0  15   7       69.75       68.15      7.80 o
   1  15   7       14.65       17.22      5.81 o
   2  15   7       24.85       21.33      6.40 o
   3  15   7        1.72        2.72      6.00 o
   4  15   7      132.45       93.13      8.10 o
   5  15   7      153.26      121.88     13.97 o
   6  15   7      668.83      685.47     20.47 o
   7  15   7     1186.81     1329.96     53.61 o
   8  15   7        1.03        0.77      8.65 o
   9  15   7      179.32      161.42     14.81 o
  10  15   7        5.85        4.39     13.33 o
 -11  16   7      425.28      384.91     22.63 o
 -10  16   7       57.12       75.19     30.87 o
  -9  16   7        6.44        2.63     13.22 o
  -8  16   7       66.29       56.99     13.22 o
  -7  16   7       27.51       43.44      9.59 o
  -6  16   7        2.08       -1.85      7.42 o
  -5  16   7      126.65       95.58      9.58 o
  -4  16   7       68.18       54.48      8.71 o
  -3  16   7       71.63       75.11      9.07 o
  -2  16   7      225.34      198.34     10.99 o
  -1  16   7      105.44      109.22      8.37 o
   0  16   7      138.64      134.71      8.54 o
   1  16   7      257.54      240.77      9.94 o
   2  16   7        0.25       -7.14      7.14 o
   3  16   7       26.83       25.41      6.02 o
   4  16   7       62.08       62.49      9.26 o
   5  16   7       35.14        6.90      7.63 o
   6  16   7        0.59        2.60      9.75 o
   7  16   7      196.22      224.60     12.31 o
   8  16   7      144.49      129.37     13.23 o
   9  16   7      712.12      744.51     32.59 o
 -10  17   7      185.04      215.42     22.02 o
  -9  17   7      282.57      361.57     43.54 o
  -8  17   7       43.96       80.74     15.06 o
  -7  17   7        1.21        0.10     10.08 o
  -6  17   7       71.58       75.09      9.76 o
  -5  17   7      238.92      280.23     14.00 o
  -4  17   7      194.41      175.02     10.14 o
  -3  17   7       56.27      101.15     24.86 o
  -2  17   7       70.66       73.42      9.05 o
  -1  17   7        7.60        0.97      5.23 o
   0  17   7      400.73      372.09     22.75 o
   1  17   7        6.37       13.48      6.23 o
   2  17   7      130.97      100.98      8.88 o
   3  17   7       32.15       34.57      8.29 o
   4  17   7       40.71       37.54      7.27 o
   5  17   7       53.49       51.10     16.25 o
   6  17   7       69.83       81.97      9.62 o
   7  17   7       30.20       44.84     26.32 o
   8  17   7       68.88       38.27     13.46 o
   9  17   7       82.48       63.54     12.84 o
  -9  18   7       13.14       27.43     24.21 o
  -8  18   7        0.01      -14.13     14.13 o
  -7  18   7       23.12       29.36     11.92 o
  -6  18   7       13.06       -7.28     20.47 o
  -5  18   7      461.87      496.90     18.66 o
  -4  18   7       36.40       50.17      8.47 o
  -3  18   7       17.33       16.08     17.71 o
  -2  18   7       16.52        0.84      9.15 o
  -1  18   7       89.03       73.42     22.91 o
   0  18   7       23.86       20.13      8.61 o
   1  18   7      125.47      107.77      8.71 o
   2  18   7        0.08        4.53      7.51 o
   3  18   7       55.75       46.88      7.92 o
   4  18   7       30.89       37.39      9.74 o
   5  18   7       10.35       17.28      8.19 o
   6  18   7      112.43       89.89     11.07 o
   7  18   7        0.98       23.58     12.73 o
   8  18   7       43.30       32.46     13.76 o
  -8  19   7      297.37      333.21     21.28 o
  -7  19   7      153.97      190.45     15.58 o
  -6  19   7       25.08        3.32     18.68 o
  -5  19   7       19.21        7.07      9.96 o
  -4  19   7       80.25      110.28     19.33 o
  -3  19   7        0.11       -5.14      9.76 o
  -2  19   7        5.36        8.92      7.56 o
  -1  19   7        4.32        8.19      6.48 o
   0  19   7       31.01       26.05      7.87 o
   1  19   7      208.79      209.15     10.97 o
   2  19   7        0.38        8.52      7.45 o
   3  19   7        2.97        4.52      6.77 o
   4  19   7       12.98        6.08     10.56 o
   5  19   7       51.29       55.11     10.70 o
   6  19   7      102.39      102.41     12.24 o
   7  19   7       67.91       52.68     14.00 o
  -7  20   7      256.41      272.68     28.11 o
  -6  20   7      306.47      323.62     19.95 o
  -5  20   7      228.14      249.16     19.52 o
  -4  20   7      159.39      223.43     20.47 o
  -3  20   7       30.43        3.80     16.25 o
  -2  20   7        0.38       -6.91      6.91 o
  -1  20   7       33.97       26.60     20.15 o
   0  20   7       69.46       91.43      9.49 o
   1  20   7        1.49       -3.49      8.83 o
   2  20   7        0.28       -5.59      8.12 o
   3  20   7      101.91       95.81     10.24 o
   4  20   7       61.06       62.39     11.70 o
   5  20   7        1.29        7.44     12.51 o
   6  20   7      249.42      234.03     29.73 o
  -6  21   7       64.10       52.34     25.83 o
  -5  21   7        0.26       -0.46     13.32 o
  -4  21   7       51.19       69.81     10.57 o
  -3  21   7      122.68       99.79     11.94 o
  -2  21   7        5.62       10.41     12.35 o
  -1  21   7        1.37        1.14      7.17 o
   0  21   7       74.11       72.67     19.17 o
   1  21   7       78.29       63.70      9.00 o
   2  21   7        0.12       10.92     10.72 o
   3  21   7        1.64       -3.34      9.76 o
   4  21   7       23.21       25.54      9.19 o
  -3  22   7       59.72       58.61     12.67 o
  -2  22   7      136.03      179.75     16.73 o
  -1  22   7      321.52      383.61     19.82 o
   0  22   7       91.74       82.23      9.70 o
   1  22   7        7.32       20.61     16.08 o
   2  22   7       41.82       28.47     10.61 o
 -14   0   8       10.57        7.80     11.37 o
 -12   0   8       55.66       39.32     10.07 o
 -10   0   8      883.48      883.81     25.34 o
  -8   0   8      223.83      212.83     10.72 o
  -6   0   8     1694.39     1694.19     31.52 o
  -4   0   8      908.89      986.49     17.55 o
  -2   0   8       45.69       34.44      2.60 o
   0   0   8      447.47      495.85      9.42 o
   2   0   8     1910.10     2002.88     32.17 o
   4   0   8       43.15       46.47      4.22 o
   6   0   8      378.69      319.08      9.10 o
   8   0   8    10962.73    11549.70    208.61 o
  10   0   8      800.13      892.91     39.97 o
  12   0   8      192.43      231.35     22.75 o
 -15   1   8      348.80      296.72     13.73 o
 -14   1   8       11.03       -3.33      8.98 o
 -13   1   8       17.89       10.53      8.59 o
 -12   1   8       43.64       35.97      6.71 o
 -11   1   8       44.05       50.64      6.85 o
 -10   1   8      123.68      129.29      7.64 o
  -9   1   8      332.78      324.16      9.48 o
  -8   1   8      638.67      656.57     15.43 o
  -7   1   8      134.32      137.93      6.66 o
  -6   1   8       41.14       51.28      3.33 o
  -5   1   8     1006.40     1084.13     14.29 o
  -4   1   8      653.59      595.78      9.37 o
  -3   1   8        0.34       -0.91      1.71 o
  -2   1   8     1262.79     1285.89     15.16 o
  -1   1   8     1868.69     1817.44     19.53 o
   0   1   8      339.82      347.01      4.94 o
   1   1   8      552.28      552.44      8.45 o
   2   1   8      314.92      284.84      5.28 o
   3   1   8      398.85      395.98      5.86 o
   4   1   8       12.03       10.19      2.21 o
   5   1   8       71.50       55.75      2.99 o
   6   1   8      109.37      105.89      4.21 o
   7   1   8       60.91       67.93      8.77 o
   8   1   8     3318.46     3357.66     49.96 o
   9   1   8       68.21       53.77      5.51 o
  10   1   8      334.01      340.96     35.09 o
  11   1   8       79.27       69.54     10.03 o
  12   1   8       58.44       46.80     11.22 o
  13   1   8       48.16       34.21     14.10 o
 -15   2   8       14.59        5.80      9.10 o
 -14   2   8        0.40       -4.80      9.59 o
 -13   2   8       55.18       67.31      7.57 o
 -12   2   8      156.04      135.74     22.42 o
 -11   2   8       46.58       55.64      6.99 o
 -10   2   8      218.38      202.39      8.49 o
  -9   2   8      619.75      666.47     13.42 o
  -8   2   8       64.98       49.30      7.96 o
  -7   2   8        1.93       10.80      3.42 o
  -6   2   8        7.12        7.31      2.99 o
  -5   2   8      725.70      689.29     14.46 o
  -4   2   8        6.55        6.67      2.40 o
  -3   2   8     1346.80     1393.28     17.02 o
  -2   2   8     2516.91     2497.55     28.02 o
  -1   2   8      265.90      265.52      4.06 o
   0   2   8      354.06      295.56      7.23 o
   1   2   8       74.05       86.47      6.82 o
   2   2   8        0.00        4.35      1.62 o
   3   2   8       16.59       17.32      4.55 o
   4   2   8       33.24       35.91      2.58 o
   5   2   8      126.16      116.59      3.89 o
   6   2   8      101.62       87.64      6.66 o
   7   2   8      489.94      509.08     11.14 o
   8   2   8      352.96      355.94      9.42 o
   9   2   8      123.82      109.37      6.62 o
  10   2   8       69.10       79.08     17.06 o
  11   2   8      381.80      348.61     16.77 o
  12   2   8       66.14       72.18     20.15 o
  13   2   8       95.26       97.61     13.11 o
 -15   3   8        7.39       11.92     24.21 o
 -14   3   8        0.65       15.21      7.54 o
 -13   3   8      206.42      182.28      9.88 o
 -12   3   8      120.79      120.79      6.71 o
 -11   3   8      385.15      382.32     10.38 o
 -10   3   8      303.36      296.52      9.05 o
  -9   3   8        0.87        4.70      4.58 o
  -8   3   8      372.37      344.20      7.81 o
  -7   3   8      479.81      471.09      8.95 o
  -6   3   8       62.89       58.92      5.85 o
  -5   3   8       51.95       55.35      5.20 o
  -4   3   8        7.52        9.42      2.17 o
  -3   3   8      929.78      962.46     13.66 o
  -2   3   8       57.25       44.78      2.44 o
  -1   3   8        1.65        8.29      6.34 o
   0   3   8       69.12       56.54      4.92 o
   1   3   8      518.34      478.65     16.25 o
   2   3   8     2114.90     1991.46     24.91 o
   3   3   8     2746.45     2597.45     33.08 o
   4   3   8      612.64      595.89     13.65 o
   5   3   8      933.70      854.52     12.98 o
   6   3   8        0.14        2.45      2.50 o
   7   3   8      540.98      503.91     17.22 o
   8   3   8        0.02       -0.62      4.27 o
   9   3   8      272.05      276.25      8.72 o
  10   3   8       31.99       18.31      7.02 o
  11   3   8        1.37        5.08      8.47 o
  12   3   8      228.55      227.42     15.51 o
  13   3   8       64.24       48.71     11.90 o
 -15   4   8       88.92       62.58     14.04 o
 -14   4   8       50.92       36.85      8.71 o
 -13   4   8       77.52       77.86      8.84 o
 -12   4   8      845.82      905.96     21.46 o
 -11   4   8        6.24        8.32      6.99 o
 -10   4   8      100.95      110.10     11.05 o
  -9   4   8        3.05        6.36      6.34 o
  -8   4   8     2353.43     2425.30     34.77 o
  -7   4   8      159.26      148.21     10.40 o
  -6   4   8       86.92      108.65      3.98 o
  -5   4   8     1484.31     1526.06     31.03 o
  -4   4   8       58.37       48.78      5.69 o
  -3   4   8       98.04       65.49      4.71 o
  -2   4   8       81.28       80.15      5.52 o
  -1   4   8       77.96       90.20      4.60 o
   0   4   8     1058.83      910.53     19.98 o
   1   4   8      172.18      220.60      8.61 o
   2   4   8     1780.54     1723.24     32.83 o
   3   4   8      243.39      215.93      4.02 o
   4   4   8     1224.33     1109.46     28.76 o
   5   4   8        1.26       12.51      5.69 o
   6   4   8     1619.91     1509.92     25.99 o
   7   4   8      407.08      375.89      9.53 o
   8   4   8      183.26      167.71      6.85 o
   9   4   8       26.03       34.30      7.51 o
  10   4   8       38.33       16.17      9.59 o
  11   4   8      323.55      330.94     16.31 o
  12   4   8       20.74       27.00     10.50 o
  13   4   8        3.59        1.54      9.58 o
 -15   5   8       10.44       12.31     17.87 o
 -14   5   8        2.28       16.91      9.46 o
 -13   5   8       43.01       37.00      8.27 o
 -12   5   8        7.49       -4.77     16.25 o
 -11   5   8       19.52       24.01      9.59 o
 -10   5   8        2.58        3.74     12.18 o
  -9   5   8      133.52      136.28      7.18 o
  -8   5   8       51.30       44.18      5.85 o
  -7   5   8       16.24       18.54      4.20 o
  -6   5   8      356.24      352.69      7.80 o
  -5   5   8       67.98       82.34      4.22 o
  -4   5   8      817.67      793.96     12.06 o
  -3   5   8     1013.48      965.89     15.38 o
  -2   5   8     2164.02     2030.46     29.00 o
  -1   5   8        1.69        4.12      3.71 o
   0   5   8     1309.24     1195.76     23.97 o
   1   5   8     1018.02      964.08     24.53 o
   2   5   8       15.54        0.16      8.61 o
   3   5   8      832.07      789.94     16.41 o
   4   5   8        0.03       -1.04      2.40 o
   5   5   8       34.85       31.80      3.10 o
   6   5   8       12.15       28.92      4.06 o
   7   5   8      814.97      785.62     16.25 o
   8   5   8        3.43       12.06      5.97 o
   9   5   8       94.30       83.04      7.65 o
  10   5   8      153.33      133.45     13.48 o
  11   5   8      257.37      211.65     13.52 o
  12   5   8      240.34      237.41     17.65 o
  13   5   8      100.58       58.89     11.26 o
 -15   6   8      128.09      108.40     19.33 o
 -14   6   8        6.18        8.55     12.56 o
 -13   6   8        0.01       -8.35      8.35 o
 -12   6   8      216.95      206.53     13.00 o
 -11   6   8      470.62      474.09     13.44 o
 -10   6   8       50.10       27.51      6.09 o
  -9   6   8      242.47      274.00      9.52 o
  -8   6   8      835.39      858.15     17.23 o
  -7   6   8      572.69      591.21     13.60 o
  -6   6   8       22.42       31.09      4.14 o
  -5   6   8       38.24       35.82      3.74 o
  -4   6   8      181.12      205.11     12.51 o
  -3   6   8      167.39      170.64      4.44 o
  -2   6   8        2.90        4.07      0.97 o
  -1   6   8     1352.36     1155.97     26.53 o
   0   6   8        0.57        8.86      9.26 o
   1   6   8       28.42       16.16      4.87 o
   2   6   8       30.48       33.29      5.02 o
   3   6   8      293.08      309.22     11.70 o
   4   6   8      442.42      355.48      7.10 o
   5   6   8      654.16      681.41     11.98 o
   6   6   8       34.52       33.57      4.87 o
   7   6   8       79.04       68.66      5.36 o
   8   6   8        1.03       -3.28      8.77 o
   9   6   8      366.10      354.07     12.61 o
  10   6   8      377.18      386.32     14.24 o
  11   6   8       67.30       47.95     20.31 o
  12   6   8       11.37       -9.00     15.27 o
  13   6   8      267.86      276.84     23.72 o
 -14   7   8        2.37      -13.40     13.40 o
 -13   7   8        2.59        6.65     11.05 o
 -12   7   8      102.62       92.35      8.40 o
 -11   7   8      147.38      150.83      8.10 o
 -10   7   8      172.93      169.20      8.26 o
  -9   7   8      731.76      772.94     28.11 o
  -8   7   8      949.44      972.88     24.69 o
  -7   7   8      151.89      134.18      6.78 o
  -6   7   8      312.28      334.21      7.86 o
  -5   7   8     1386.66     1268.14     19.90 o
  -4   7   8      543.45      566.54     10.15 o
  -3   7   8       10.60       17.53      6.82 o
  -2   7   8       53.56       62.35      2.16 o
  -1   7   8      217.99      162.43      9.11 o
   0   7   8      687.42      615.76     18.54 o
   1   7   8      211.76      175.20     10.56 o
   2   7   8      386.99      365.76     36.72 o
   3   7   8      190.78      165.25      4.13 o
   4   7   8     1240.89     1125.18     20.41 o
   5   7   8       12.74       14.12      3.33 o
   6   7   8       67.29       77.01      4.68 o
   7   7   8      161.48      173.69      8.36 o
   8   7   8       82.96       69.72     14.95 o
   9   7   8      262.13      293.47     11.02 o
  10   7   8       48.03       32.29      8.86 o
  11   7   8       29.93       35.59      9.95 o
  12   7   8      111.14      128.25     22.42 o
  13   7   8        4.52        4.55     11.81 o
 -14   8   8       65.62       37.39     15.11 o
 -13   8   8       73.56       70.64     20.80 o
 -12   8   8       29.68       29.57      7.50 o
 -11   8   8        3.85        4.37      6.55 o
 -10   8   8       88.29       78.04     12.51 o
  -9   8   8        9.01        8.02      9.10 o
  -8   8   8       19.82       14.61      4.90 o
  -7   8   8     1398.33     1368.38     26.16 o
  -6   8   8      246.25      242.68      7.69 o
  -5   8   8     1062.63     1054.42     20.96 o
  -4   8   8        3.55        4.32      2.96 o
  -3   8   8       68.10       56.14      3.74 o
  -2   8   8       19.85       31.38      4.39 o
  -1   8   8     1718.12     1588.91     35.33 o
   0   8   8        0.68       -0.81      6.88 o
   1   8   8      766.47      746.55     17.43 o
   2   8   8      352.30      333.58     27.29 o
   3   8   8      126.61      117.84      3.10 o
   4   8   8      129.25       83.36      3.49 o
   5   8   8       15.84       11.68      2.70 o
   6   8   8       73.71       72.86      6.52 o
   7   8   8       99.63       84.97     11.70 o
   8   8   8       40.26       54.09      7.39 o
   9   8   8       77.82       73.23      8.81 o
  10   8   8      232.03      207.13     11.61 o
  11   8   8      157.91      162.58     13.66 o
  12   8   8       16.33       -5.03     10.79 o
 -14   9   8       19.31       29.44     13.78 o
 -13   9   8        0.30        2.24     11.23 o
 -12   9   8        2.45        3.28      8.05 o
 -11   9   8       28.09       21.39      7.33 o
 -10   9   8       40.82       24.35      6.65 o
  -9   9   8      183.41      159.81     12.02 o
  -8   9   8        0.14        6.17      5.28 o
  -7   9   8       24.24       19.82      4.81 o
  -6   9   8       81.71       84.04      5.46 o
  -5   9   8      192.86      163.34      6.43 o
  -4   9   8      315.76      281.72      6.75 o
  -3   9   8        0.52        4.10      6.66 o
  -2   9   8        4.78        7.13      4.87 o
  -1   9   8     2628.47     2571.30     60.27 o
   0   9   8     1502.00     1370.14     64.50 o
   1   9   8      936.59      834.12     23.65 o
   2   9   8      148.59      148.38      4.39 o
   3   9   8      358.38      349.77      6.29 o
   4   9   8      536.79      492.89     21.77 o
   5   9   8      163.69      149.15      5.54 o
   6   9   8        0.02       -5.23      5.23 o
   7   9   8        5.12        8.69      4.88 o
   8   9   8       50.51       40.23      7.31 o
   9   9   8       22.64       16.57      7.64 o
  10   9   8       49.56       45.60      7.33 o
  11   9   8       19.84       10.50     12.67 o
  12   9   8        9.00        3.60     16.57 o
 -14  10   8       10.36        5.45     13.32 o
 -13  10   8       93.68       84.24     15.22 o
 -12  10   8      415.75      394.16     21.97 o
 -11  10   8      264.69      238.27     29.24 o
 -10  10   8      163.15      169.19      9.64 o
  -9  10   8      222.84      213.67     34.93 o
  -8  10   8      186.79      236.13     12.05 o
  -7  10   8       24.69       34.16      4.81 o
  -6  10   8      224.79      205.19      7.96 o
  -5  10   8       12.04       17.75      4.87 o
  -4  10   8        1.16        3.66      3.84 o
  -3  10   8     1334.34     1338.77     40.94 o
  -2  10   8      259.62      225.79      9.59 o
  -1  10   8      237.42      212.57      4.92 o
   0  10   8     3532.73     3327.41     84.48 o
   1  10   8     1333.10     1281.07     19.17 o
   2  10   8       39.72       40.08      6.01 o
   3  10   8        3.85        6.25      3.33 o
   4  10   8       55.24       84.35      4.48 o
   5  10   8       49.29       32.90      6.34 o
   6  10   8       23.99       40.86      6.50 o
   7  10   8        8.75       17.41      6.13 o
   8  10   8       12.65       25.95      6.79 o
   9  10   8      259.41      254.75     14.78 o
  10  10   8      177.37      182.12     11.11 o
  11  10   8      142.08      137.19     13.58 o
  12  10   8      159.57      156.79     15.74 o
 -13  11   8        6.04       -7.18     16.10 o
 -12  11   8      195.38      162.58     18.72 o
 -11  11   8       48.98       42.39      8.63 o
 -10  11   8       58.10       45.20      8.82 o
  -9  11   8      111.83      119.10     10.07 o
  -8  11   8      127.36      115.01     13.16 o
  -7  11   8      162.44      116.05     16.25 o
  -6  11   8      288.69      279.96      9.29 o
  -5  11   8      211.40      175.33     10.24 o
  -4  11   8       30.15       38.60      4.37 o
  -3  11   8       12.20        8.34      4.39 o
  -2  11   8      135.42      122.37      5.22 o
  -1  11   8       79.20       79.23      4.55 o
   0  11   8       27.38       27.00      2.07 o
   1  11   8      231.69      220.04      6.82 o
   2  11   8      463.20      430.04     19.33 o
   3  11   8      632.14      569.76     12.63 o
   4  11   8      136.09      131.79      7.15 o
   5  11   8       94.88      106.33      7.72 o
   6  11   8        9.86       35.30     12.83 o
   7  11   8       60.91       55.85      7.34 o
   8  11   8        2.41        6.33      5.97 o
   9  11   8        2.69        3.17     11.54 o
  10  11   8        4.25       -3.35     10.33 o
  11  11   8      463.71      459.39     77.82 o
 -13  12   8       38.05       49.70     21.61 o
 -12  12   8        0.47        6.02     13.39 o
 -11  12   8       33.00       33.87     13.10 o
 -10  12   8        8.74       12.72      9.04 o
  -9  12   8      163.16      161.44     19.98 o
  -8  12   8      166.30      179.90     10.08 o
  -7  12   8       12.02       24.04      7.79 o
  -6  12   8      272.66      247.71     12.83 o
  -5  12   8        8.59       18.20      6.91 o
  -4  12   8      369.40      443.73     13.62 o
  -3  12   8        0.01       -3.33      6.01 o
  -2  12   8       74.36       49.06     11.21 o
  -1  12   8        9.57        4.81      4.51 o
   0  12   8       29.86       24.29      8.61 o
   1  12   8      493.54      495.55     36.72 o
   2  12   8      557.39      538.84     14.71 o
   3  12   8     1307.00     1219.99     23.94 o
   4  12   8      757.47      750.78     19.78 o
   5  12   8       35.74       48.35     13.97 o
   6  12   8      372.12      342.81     31.36 o
   7  12   8      441.79      420.02     14.71 o
   8  12   8       13.70       29.68      7.87 o
   9  12   8       17.02        7.91      8.77 o
  10  12   8       75.76       71.66     12.92 o
  11  12   8       52.85       46.61     13.33 o
 -12  13   8        0.88       -0.44     22.26 o
 -11  13   8       51.15       43.41     14.60 o
 -10  13   8        2.69       -9.81      9.81 o
  -9  13   8       96.64      107.70      9.56 o
  -8  13   8       17.92       22.69      8.77 o
  -7  13   8       26.08       16.15      6.89 o
  -6  13   8       36.03       23.00      7.37 o
  -5  13   8        4.08        1.74      6.00 o
  -4  13   8      101.70      104.99      8.23 o
  -3  13   8      233.41      210.23     10.72 o
  -2  13   8       40.91       35.73      6.56 o
  -1  13   8       34.98       40.55     11.70 o
   0  13   8        1.87       -1.95      9.75 o
   1  13   8        3.81        8.97      4.55 o
   2  13   8      408.12      379.78     12.02 o
   3  13   8        3.56        9.54      4.03 o
   4  13   8      505.22      494.29     29.57 o
   5  13   8       39.35       18.09     10.72 o
   6  13   8      567.14      550.86     33.31 o
   7  13   8       16.49        7.42      7.88 o
   8  13   8       72.64       96.73      9.25 o
   9  13   8       17.58        3.40      9.52 o
  10  13   8      248.60      308.98     19.16 o
  11  13   8       12.55       31.34     16.25 o
 -12  14   8       84.96       93.73     16.22 o
 -11  14   8      648.28      670.05     31.04 o
 -10  14   8       68.10       76.89     15.85 o
  -9  14   8       29.18       22.79      8.16 o
  -8  14   8       51.30       43.43     14.46 o
  -7  14   8        0.01        6.64      7.32 o
  -6  14   8       82.71       82.02      8.81 o
  -5  14   8       18.64       20.59     14.46 o
  -4  14   8        9.97       18.18      7.34 o
  -3  14   8       34.36       37.77      7.20 o
  -2  14   8       61.54       47.02      7.18 o
  -1  14   8       35.33       44.32      6.25 o
   0  14   8      499.91      484.78     15.76 o
   1  14   8       43.40       30.75      5.72 o
   2  14   8        3.69       -0.81      5.52 o
   3  14   8        1.14        0.86      9.75 o
   4  14   8        6.24        1.31     10.24 o
   5  14   8        0.01        2.49     15.76 o
   6  14   8      293.65      317.10     13.97 o
   7  14   8      115.64       88.87     15.27 o
   8  14   8      174.64      170.08     11.55 o
   9  14   8      729.34      794.49     68.07 o
  10  14   8      211.19      229.53     15.65 o
 -11  15   8      248.09      265.41     21.08 o
 -10  15   8        0.60      -15.10     21.28 o
  -9  15   8       47.60       72.57     15.92 o
  -8  15   8       63.80       62.80      9.85 o
  -7  15   8       39.23       24.80      8.72 o
  -6  15   8        4.19       -3.43     11.37 o
  -5  15   8        5.68       14.62      8.23 o
  -4  15   8      127.94      135.89     14.95 o
  -3  15   8       12.87        4.18     10.56 o
  -2  15   8        8.78        3.65      7.08 o
  -1  15   8      249.57      234.48     10.16 o
   0  15   8      122.37      114.82      8.61 o
   1  15   8      505.62      481.73     14.32 o
   2  15   8       32.65       20.70     12.02 o
   3  15   8       86.09       96.97     12.35 o
   4  15   8      563.79      605.29     18.75 o
   5  15   8      121.56      141.25      9.25 o
   6  15   8       51.47       36.18     10.72 o
   7  15   8      116.15      142.19     11.91 o
   8  15   8        5.88        1.02      9.79 o
   9  15   8      408.60      353.26     20.13 o
 -10  16   8      218.36      294.58     21.54 o
  -9  16   8       31.75       22.19     13.58 o
  -8  16   8      142.82      184.10     18.47 o
  -7  16   8       12.65       12.16     12.51 o
  -6  16   8        0.00        4.29     14.30 o
  -5  16   8        5.81       -1.28      8.56 o
  -4  16   8       51.11       62.44      9.41 o
  -3  16   8        9.91       15.02      9.26 o
  -2  16   8      210.90      178.93     12.32 o
  -1  16   8       30.20       30.37      7.31 o
   0  16   8       49.40       50.92      6.59 o
   1  16   8       60.06       40.82      8.12 o
   2  16   8        6.93       29.51      6.98 o
   3  16   8        1.36        0.99      7.68 o
   4  16   8      121.81      128.91     12.02 o
   5  16   8       86.21       84.68      8.61 o
   6  16   8       56.36       79.51      9.20 o
   7  16   8      605.55      817.25     41.59 o
   8  16   8      266.44      293.14     16.68 o
   9  16   8        7.69        1.46     12.00 o
 -10  17   8       15.56       45.65     17.00 o
  -9  17   8        0.46       12.50     16.73 o
  -8  17   8       42.45       73.29     17.71 o
  -7  17   8      131.31      175.54     11.66 o
  -6  17   8      285.38      315.10     15.02 o
  -5  17   8       75.26       90.63     10.78 o
  -4  17   8      261.07      250.32     13.70 o
  -3  17   8      168.23      176.29     15.60 o
  -2  17   8      103.86       88.86      9.44 o
  -1  17   8       21.25       26.98      6.99 o
   0  17   8       19.56       21.02      6.66 o
   1  17   8        9.28       18.23      6.59 o
   2  17   8        7.15        2.84      6.30 o
   3  17   8       55.06       50.70      8.24 o
   4  17   8       16.69        5.59      8.37 o
   5  17   8        4.73       14.95      8.11 o
   6  17   8       24.79       27.29      9.76 o
   7  17   8      258.63      256.48     15.40 o
   8  17   8       14.50      -15.26     28.43 o
  -9  18   8       85.53      107.17     17.16 o
  -8  18   8       31.10       22.03     18.68 o
  -7  18   8      127.82      175.77     15.84 o
  -6  18   8       53.50       66.83     10.44 o
  -5  18   8      297.28      261.43     14.34 o
  -4  18   8      501.31      542.42     19.63 o
  -3  18   8        3.67        2.16     18.52 o
  -2  18   8        5.25       -0.09      6.48 o
  -1  18   8        0.10       -2.03      6.35 o
   0  18   8        0.33      -10.67     11.21 o
   1  18   8        5.34       -3.00      6.85 o
   2  18   8       82.55       91.02      8.52 o
   3  18   8        8.53        4.83      7.27 o
   4  18   8       81.59       86.09      9.14 o
   5  18   8       19.41        0.53      8.35 o
   6  18   8        2.72       11.02     14.12 o
   7  18   8      216.63      247.26     34.28 o
  -8  19   8       64.56       79.80     14.13 o
  -7  19   8      302.62      285.19     23.72 o
  -6  19   8        8.12       -3.45     11.60 o
  -5  19   8      279.86      346.81     23.40 o
  -4  19   8       69.84      117.91     12.67 o
  -3  19   8        4.25        4.20     10.45 o
  -2  19   8       12.66       27.38     10.72 o
  -1  19   8       66.61       81.41      7.58 o
   0  19   8      130.53      138.76     10.22 o
   1  19   8        7.94        8.64      8.56 o
   2  19   8        0.01        2.50      9.42 o
   3  19   8       53.17       76.84      9.59 o
   4  19   8        0.81       -8.34     11.63 o
   5  19   8       47.96       33.36     12.68 o
   6  19   8      216.11      295.21     22.42 o
  -6  20   8       13.03        8.94     16.41 o
  -5  20   8       43.94       68.99     29.89 o
  -4  20   8      251.67      309.39     22.42 o
  -3  20   8       55.03       65.20     11.48 o
  -2  20   8       20.28        5.62      7.35 o
  -1  20   8       14.04       12.77     12.35 o
   0  20   8       12.79       13.81      8.54 o
   1  20   8        5.59        4.01      8.30 o
   2  20   8        2.05        7.84     11.15 o
   3  20   8        1.50        1.65     15.03 o
   4  20   8       38.11       40.11     13.73 o
   5  20   8        5.20      -13.97     17.55 o
  -5  21   8       56.75       46.53     23.88 o
  -4  21   8      439.55      473.29     20.92 o
  -3  21   8      184.68      184.66     10.89 o
  -2  21   8        4.42       10.84      7.50 o
  -1  21   8        0.04      -13.39     20.80 o
   0  21   8       85.89       78.06     12.69 o
   1  21   8        7.29       42.89     17.81 o
   2  21   8       27.98       35.73     13.51 o
   3  21   8      238.93      276.52     31.52 o
 -15   0   9       45.66       -0.65     15.92 o
 -13   0   9       16.41        2.60      9.10 o
 -11   0   9     2097.28     2221.56     58.81 o
  -9   0   9      779.87      753.19     21.45 o
  -7   0   9      177.78      155.97      6.50 o
  -5   0   9      159.29      163.12      6.17 o
  -3   0   9       85.33       72.46      4.22 o
  -1   0   9       51.44       51.66      2.92 o
   1   0   9     1981.07     2018.48     34.44 o
   3   0   9     1244.90     1177.88     22.42 o
   5   0   9     5786.96     5780.21     91.63 o
   7   0   9      121.35      106.58      7.80 o
   9   0   9       85.38       76.36      9.10 o
  11   0   9      966.98     1031.98     47.44 o
  13   0   9      103.59      114.38     21.77 o
 -15   1   9      189.27      181.22     14.00 o
 -14   1   9      254.00      223.53     36.23 o
 -13   1   9       37.50       28.24      9.62 o
 -12   1   9       27.73       13.15     10.07 o
 -11   1   9       48.76       51.79     20.15 o
 -10   1   9       13.54       10.23      5.86 o
  -9   1   9       72.50       93.78      8.77 o
  -8   1   9       14.86       11.59      5.20 o
  -7   1   9       42.22       33.65      3.56 o
  -6   1   9     1759.13     1740.17     22.48 o
  -5   1   9        1.22        5.65      4.22 o
  -4   1   9     2071.00     1987.32     29.24 o
  -3   1   9       44.04       37.73      2.92 o
  -2   1   9       13.10       17.84      2.27 o
  -1   1   9       44.82       31.80      1.56 o
   0   1   9      227.71      236.53      3.79 o
   1   1   9      754.92      698.56      9.91 o
   2   1   9        4.05        4.17      4.06 o
   3   1   9       26.39       21.30      1.94 o
   4   1   9     1626.82     1494.79     19.74 o
   5   1   9      122.17      123.80      4.14 o
   6   1   9      125.62      122.76      5.40 o
   7   1   9      342.81      343.46     10.72 o
   8   1   9       23.41       32.46      5.20 o
   9   1   9        0.00        3.69      6.99 o
  10   1   9       15.18       14.23     11.54 o
  11   1   9       28.91       44.40     10.22 o
  12   1   9       57.43       58.04     15.11 o
  13   1   9       18.27       32.37     11.42 o
 -15   2   9        7.65       15.16     10.56 o
 -14   2   9      171.99      142.39     20.15 o
 -13   2   9      102.62       84.69      7.87 o
 -12   2   9      712.18      723.25     16.55 o
 -11   2   9       23.17       14.89      5.29 o
 -10   2   9      276.66      266.86      8.74 o
  -9   2   9      986.07     1021.86     22.42 o
  -8   2   9     1309.75     1381.43     27.46 o
  -7   2   9       43.43       31.66      3.74 o
  -6   2   9      189.91      182.05      4.68 o
  -5   2   9     2388.09     2390.40     30.04 o
  -4   2   9      270.37      298.00      5.93 o
  -3   2   9       84.15       78.23      2.81 o
  -2   2   9       40.50       64.56      2.10 o
  -1   2   9      168.56      179.34      5.63 o
   0   2   9       66.69       39.33      3.45 o
   1   2   9      939.74      961.62     19.94 o
   2   2   9      393.21      375.51      8.77 o
   3   2   9       20.75       16.81      3.41 o
   4   2   9      468.59      437.03      8.29 o
   5   2   9      163.86      171.67      5.05 o
   6   2   9        0.33       -0.01      4.02 o
   7   2   9      387.30      388.51      9.88 o
   8   2   9      327.32      293.67      8.69 o
   9   2   9        3.91        2.53      4.67 o
  10   2   9      272.18      300.65     12.41 o
  11   2   9      292.24      257.54     19.17 o
  12   2   9        2.13       11.86     17.87 o
  13   2   9       56.55       59.91     12.88 o
 -15   3   9       73.22       60.47     21.12 o
 -14   3   9      215.07      196.08     12.98 o
 -13   3   9        4.84      -15.11     15.11 o
 -12   3   9      396.86      404.99     26.16 o
 -11   3   9      478.42      440.16     29.89 o
 -10   3   9       14.03       13.68      5.76 o
  -9   3   9       32.58       33.13      4.21 o
  -8   3   9       18.58       25.31      4.58 o
  -7   3   9        5.95       -3.79      3.79 o
  -6   3   9      760.48      750.31     12.17 o
  -5   3   9       43.82       48.13      6.82 o
  -4   3   9      293.00      297.96     12.18 o
  -3   3   9       68.09       73.63      4.39 o
  -2   3   9      798.91      759.88     10.12 o
  -1   3   9       39.13       28.53      6.34 o
   0   3   9       22.90       10.03      5.04 o
   1   3   9        0.05        4.46      3.97 o
   2   3   9        0.24       13.79     15.76 o
   3   3   9      724.62      689.62     10.22 o
   4   3   9       18.78       25.87      3.41 o
   5   3   9     4324.20     4081.58     55.12 o
   6   3   9     1982.43     1901.99     29.40 o
   7   3   9      915.96      947.60     17.57 o
   8   3   9       47.44       65.83     16.41 o
   9   3   9        7.32       22.78      7.33 o
  10   3   9      618.68      595.95     34.61 o
  11   3   9      135.95      144.29     12.15 o
  12   3   9      131.05      140.31     13.35 o
  13   3   9       97.30       98.05     19.33 o
 -15   4   9        6.69        6.57     14.34 o
 -14   4   9        0.24        0.55      8.44 o
 -13   4   9      296.29      307.55     14.19 o
 -12   4   9       26.58       32.43      8.06 o
 -11   4   9      260.72      258.25      9.76 o
 -10   4   9       48.63       44.75      6.50 o
  -9   4   9        0.63        4.09      6.50 o
  -8   4   9      226.00      225.77      7.17 o
  -7   4   9        1.36        1.70      3.73 o
  -6   4   9       40.58       54.44      4.71 o
  -5   4   9      259.27      262.50      6.52 o
  -4   4   9      867.38      870.83     14.16 o
  -3   4   9     1869.22     1712.25     23.42 o
  -2   4   9      217.76      224.70      6.98 o
  -1   4   9       58.90       52.49      4.37 o
   0   4   9      219.46      185.77     12.18 o
   1   4   9      846.86      809.84     17.32 o
   2   4   9       33.49       52.37      6.01 o
   3   4   9       30.47       32.79      2.11 o
   4   4   9     1039.70     1005.64     25.34 o
   5   4   9     1001.54      954.86     17.23 o
   6   4   9      585.64      627.58     13.48 o
   7   4   9      146.17      135.84      5.86 o
   8   4   9       60.65       62.13      7.38 o
   9   4   9        1.98       -1.49      7.03 o
  10   4   9       17.14       15.30      7.40 o
  11   4   9       11.17       21.98      9.30 o
  12   4   9        3.94       -2.74      8.69 o
  13   4   9        0.57        6.19     14.95 o
 -14   5   9        1.99       15.95      8.98 o
 -13   5   9        1.90       -1.39      9.66 o
 -12   5   9      138.57      144.73     11.23 o
 -11   5   9       84.10      100.26      8.33 o
 -10   5   9      117.68      114.43      7.10 o
  -9   5   9      170.89      152.47      7.92 o
  -8   5   9       78.10       77.19      6.62 o
  -7   5   9      191.80      188.52      6.85 o
  -6   5   9     1065.98     1033.38     17.44 o
  -5   5   9      311.22      277.56      6.94 o
  -4   5   9      127.76       99.24      9.59 o
  -3   5   9      165.71      181.96      9.91 o
  -2   5   9      176.18      143.77      6.73 o
  -1   5   9        0.10        7.35      7.96 o
   0   5   9      192.77      172.43      7.13 o
   1   5   9       26.38       43.81      6.82 o
   2   5   9      323.81      288.26      8.71 o
   3   5   9       45.45       30.65      5.06 o
   4   5   9        0.27        6.42      1.80 o
   5   5   9       55.07       54.77      4.35 o
   6   5   9     1358.49     1381.08     40.45 o
   7   5   9      162.60      170.68      9.91 o
   8   5   9      188.64      174.08      7.93 o
   9   5   9       42.05       34.50      7.17 o
  10   5   9      255.70      273.59     11.55 o
  11   5   9       65.78       74.44     12.54 o
  12   5   9        4.98        1.57      9.02 o
 -14   6   9        3.01       19.37     13.09 o
 -13   6   9       50.00       45.36      9.80 o
 -12   6   9        1.63        6.32      9.34 o
 -11   6   9       36.73       32.92      8.43 o
 -10   6   9       52.89       46.47      6.66 o
  -9   6   9      158.38      149.95      8.19 o
  -8   6   9       93.44       79.28      6.50 o
  -7   6   9     1019.41      970.39     19.13 o
  -6   6   9        0.09       -1.62      3.98 o
  -5   6   9       14.96       21.99      3.19 o
  -4   6   9      197.52      164.53      5.70 o
  -3   6   9       92.91       69.17      3.25 o
  -2   6   9      250.25      247.14     15.92 o
  -1   6   9       17.30       25.73      3.98 o
   0   6   9      114.20      121.47     10.24 o
   1   6   9      832.74      751.55     22.91 o
   2   6   9     3830.45     3557.65     65.13 o
   3   6   9      830.33      736.30     17.37 o
   4   6   9      177.10      136.24      3.89 o
   5   6   9       22.88       32.55      6.01 o
   6   6   9      544.97      539.52     11.94 o
   7   6   9      595.67      534.11     15.26 o
   8   6   9       12.20       22.48      5.10 o
   9   6   9        4.23        5.00      8.29 o
  10   6   9       23.98       23.63      7.02 o
  11   6   9      209.68      181.73     17.71 o
  12   6   9       52.55       59.14     28.27 o
 -14   7   9       49.67       72.40     20.80 o
 -13   7   9      109.58       86.53     10.53 o
 -12   7   9        9.40       18.95      8.65 o
 -11   7   9      238.84      280.31     30.06 o
 -10   7   9      474.08      432.63     15.08 o
  -9   7   9       16.03       20.59     13.81 o
  -8   7   9      316.19      319.59      9.98 o
  -7   7   9      320.03      330.43     12.02 o
  -6   7   9        0.80       -2.47      6.99 o
  -5   7   9       24.15       24.36      3.98 o
  -4   7   9      866.50      799.57     15.67 o
  -3   7   9     1896.33     1720.10     51.01 o
  -2   7   9     1091.93     1055.79     22.30 o
  -1   7   9      605.17      551.56     14.72 o
   0   7   9      117.17      104.77      6.18 o
   1   7   9     1457.06     1290.97     27.15 o
   2   7   9        0.20        1.88      8.29 o
   3   7   9       68.35       58.25      5.85 o
   4   7   9     1833.82     1806.16     26.87 o
   5   7   9      278.37      241.81      7.80 o
   6   7   9      565.75      551.27     12.06 o
   7   7   9        4.06        8.99     14.13 o
   8   7   9      211.12      220.30     20.15 o
   9   7   9      121.02      135.51      8.51 o
  10   7   9      137.08      144.04     12.35 o
  11   7   9       12.12        4.45     12.10 o
  12   7   9      116.11      146.77     13.82 o
 -14   8   9      373.66      335.93     45.98 o
 -13   8   9       36.44       24.04     10.87 o
 -12   8   9       20.71       15.21      9.19 o
 -11   8   9      103.95      103.95      9.43 o
 -10   8   9       59.48       54.17     11.37 o
  -9   8   9      119.18      125.80      9.02 o
  -8   8   9      235.54      251.98     11.76 o
  -7   8   9      239.78      215.57     10.24 o
  -6   8   9      113.88      102.68      5.89 o
  -5   8   9       62.95       73.59     10.89 o
  -4   8   9      602.42      630.89     13.14 o
  -3   8   9     1386.54     1258.17     52.80 o
  -2   8   9      658.85      621.12     19.33 o
  -1   8   9        4.50       14.53      6.77 o
   0   8   9      570.41      509.18     13.48 o
   1   8   9      217.12      160.25     12.51 o
   2   8   9     1663.46     1546.10     30.51 o
   3   8   9       75.50       61.64      9.75 o
   4   8   9       71.21       46.23      3.39 o
   5   8   9       66.02       88.83      4.58 o
   6   8   9       60.05       43.49      5.11 o
   7   8   9      127.43      125.90      8.77 o
   8   8   9      307.68      319.69     18.85 o
   9   8   9      400.79      380.00     13.39 o
  10   8   9       95.22      116.03     10.07 o
  11   8   9        2.15        4.91     15.11 o
  12   8   9       88.28       81.23     13.97 o
 -13   9   9       71.82       66.97     12.75 o
 -12   9   9        8.72       11.17      8.99 o
 -11   9   9      122.41      130.36     10.81 o
 -10   9   9      173.02      152.90      9.54 o
  -9   9   9       25.36       19.46      7.26 o
  -8   9   9      126.62      125.23     15.76 o
  -7   9   9        0.48        8.81      6.07 o
  -6   9   9        0.00        0.85      7.43 o
  -5   9   9       36.14       26.58      9.42 o
  -4   9   9      147.88      157.45      5.86 o
  -3   9   9      312.60      303.19      6.88 o
  -2   9   9      188.83      207.24     17.06 o
  -1   9   9        3.81       16.44      8.94 o
   0   9   9     1155.57      986.36     28.26 o
   1   9   9      459.36      445.11     12.60 o
   2   9   9      443.43      421.40     25.99 o
   3   9   9      979.55     1007.96     23.91 o
   4   9   9     1164.61     1127.36     20.35 o
   5   9   9        0.52        2.74      4.30 o
   6   9   9       16.34       31.09      5.20 o
   7   9   9      163.35      175.95      9.32 o
   8   9   9        6.96       -0.07      7.14 o
   9   9   9      221.71      243.88     12.15 o
  10   9   9       18.68       18.62      8.75 o
  11   9   9       56.48       38.50     10.68 o
 -13  10   9       33.38        6.83     14.13 o
 -12  10   9       35.31       70.20     14.36 o
 -11  10   9      117.78      108.50      9.92 o
 -10  10   9        4.44       12.25      8.33 o
  -9  10   9      607.58      564.18     17.25 o
  -8  10   9       47.25       29.98     17.87 o
  -7  10   9       95.85       97.07     16.73 o
  -6  10   9      145.87      143.81     10.56 o
  -5  10   9       47.76       49.21     17.71 o
  -4  10   9        9.31        8.43      5.39 o
  -3  10   9     2482.93     2474.52     47.63 o
  -2  10   9      353.05      317.72     14.62 o
  -1  10   9        0.48       10.62      6.32 o
   0  10   9     1143.99     1067.59     38.67 o
   1  10   9     1676.35     1595.09     33.50 o
   2  10   9      680.49      636.11     16.28 o
   3  10   9      667.35      618.38     27.29 o
   4  10   9      150.36      138.62      5.37 o
   5  10   9      184.81      210.88     10.89 o
   6  10   9       61.63       52.63      5.97 o
   7  10   9      240.10      257.86     24.37 o
   8  10   9       27.66       19.32      7.13 o
   9  10   9      129.24      130.46     10.66 o
  10  10   9       53.16       60.89     10.23 o
  11  10   9      171.62      166.95     13.32 o
 -13  11   9       11.90       -1.08     17.52 o
 -12  11   9        1.43       -4.60     19.17 o
 -11  11   9       16.76       22.85     11.05 o
 -10  11   9        6.34       25.03     10.48 o
  -9  11   9      175.87      204.19     23.40 o
  -8  11   9      131.36      110.26      9.32 o
  -7  11   9       42.47       41.05      9.38 o
  -6  11   9       70.46       85.56      8.45 o
  -5  11   9        7.12       -7.96      7.96 o
  -4  11   9      701.70      694.88     19.33 o
  -3  11   9       46.06       36.30      6.36 o
  -2  11   9      101.26      121.29      7.96 o
  -1  11   9       76.86       70.37      2.82 o
   0  11   9      492.03      438.58     17.00 o
   1  11   9      792.57      790.54     23.77 o
   2  11   9       16.60       14.88      5.89 o
   3  11   9      860.29      786.58     37.69 o
   4  11   9      908.52      906.76     22.12 o
   5  11   9      100.64       91.92      6.30 o
   6  11   9      154.16      134.43     11.21 o
   7  11   9       30.08       32.69      6.00 o
   8  11   9       35.30       37.77      7.93 o
   9  11   9        9.82       11.48     20.15 o
  10  11   9      259.55      270.92     14.41 o
  11  11   9        6.79        3.09     15.43 o
 -12  12   9        0.67      -11.20     11.20 o
 -11  12   9       12.17        0.64     12.02 o
 -10  12   9        0.28        4.33      9.10 o
  -9  12   9        0.20       -0.13      7.22 o
  -8  12   9       20.30       33.71      8.79 o
  -7  12   9       89.64       82.39      9.42 o
  -6  12   9        1.81       10.11      8.89 o
  -5  12   9       24.89       35.38      6.91 o
  -4  12   9      404.58      405.34     13.66 o
  -3  12   9        3.12        3.16      8.61 o
  -2  12   9      683.45      660.73     14.76 o
  -1  12   9     1003.59      958.55     23.40 o
   0  12   9      506.19      436.52     14.30 o
   1  12   9      279.96      263.35     12.18 o
   2  12   9      672.09      596.23     21.77 o
   3  12   9        9.84       13.11      6.66 o
   4  12   9      270.77      279.17     10.52 o
   5  12   9      159.58      147.64      8.02 o
   6  12   9      941.15     1022.22     26.61 o
   7  12   9        1.72        1.60     12.83 o
   8  12   9       19.54        8.27     11.70 o
   9  12   9      115.38      124.83      9.99 o
  10  12   9       17.29       11.45      9.19 o
 -12  13   9      123.12       76.07     15.87 o
 -11  13   9        0.29      -12.31     12.31 o
 -10  13   9        3.60       -6.09      9.75 o
  -9  13   9        1.81       -3.74      9.26 o
  -8  13   9      121.90      133.46     14.46 o
  -7  13   9       95.58      108.88     14.62 o
  -6  13   9      502.09      478.16     15.19 o
  -5  13   9      357.73      377.18     14.19 o
  -4  13   9      113.75      117.92     14.95 o
  -3  13   9        6.48       -4.29      6.65 o
  -2  13   9      490.40      468.58     22.75 o
  -1  13   9       77.59       76.08      5.75 o
   0  13   9        8.88        7.84      3.74 o
   1  13   9        4.16       -0.62      3.33 o
   2  13   9      278.10      279.67      8.42 o
   3  13   9       35.81       30.41     20.47 o
   4  13   9        6.01        2.70      5.89 o
   5  13   9       31.62       37.86      7.27 o
   6  13   9      155.60      146.02      9.00 o
   7  13   9      143.53      121.46      8.74 o
   8  13   9       46.53       75.03     26.32 o
   9  13   9       31.08       60.65     11.05 o
  10  13   9      151.30      174.81     21.45 o
 -11  14   9      180.86      223.01     40.78 o
 -10  14   9       33.88       43.89     26.64 o
  -9  14   9       35.22       52.22      9.62 o
  -8  14   9        1.08       -4.55      9.25 o
  -7  14   9      407.13      407.35     15.08 o
  -6  14   9        1.32       -8.12      8.12 o
  -5  14   9        5.01       -4.76      7.34 o
  -4  14   9        0.32       -9.68     10.56 o
  -3  14   9      337.08      381.10     23.23 o
  -2  14   9        2.44        9.07      7.47 o
  -1  14   9       86.29       65.03      6.04 o
   0  14   9       84.80       72.78     12.35 o
   1  14   9        0.03        1.48      8.29 o
   2  14   9       26.73       25.43      4.12 o
   3  14   9      106.95      127.96     11.47 o
   4  14   9      114.47      154.59     49.55 o
   5  14   9        4.02       -6.88     12.68 o
   6  14   9        6.63        6.88     13.16 o
   7  14   9       17.32       16.01     13.66 o
   8  14   9        0.95      -17.89     19.17 o
   9  14   9      310.04      402.50     25.99 o
 -11  15   9      224.40      245.50     20.31 o
 -10  15   9      177.42      251.38     19.04 o
  -9  15   9       46.29       48.72     13.52 o
  -8  15   9        4.94       10.73      9.05 o
  -7  15   9        0.07       -8.92      8.92 o
  -6  15   9       49.95       55.70     15.11 o
  -5  15   9       20.98       11.37     10.89 o
  -4  15   9        7.12        0.06      9.10 o
  -3  15   9       12.71       17.95      7.21 o
  -2  15   9      268.50      254.53     11.21 o
  -1  15   9       17.45       20.28      6.17 o
   0  15   9       17.61        9.72     10.40 o
   1  15   9       46.27       34.01     10.72 o
   2  15   9       50.87       30.39     10.07 o
   3  15   9       24.15       55.43     31.19 o
   4  15   9       21.57       10.01      9.21 o
   5  15   9       12.81        1.34     11.59 o
   6  15   9       45.55       50.66     11.84 o
   7  15   9       78.61       94.26     19.82 o
   8  15   9      184.41      233.53     26.16 o
   9  15   9        9.49      -15.31     15.31 o
 -10  16   9      638.37      635.89     28.59 o
  -9  16   9        3.52       -7.74     11.94 o
  -8  16   9       47.78       57.14     16.57 o
  -7  16   9        0.29        1.56     10.24 o
  -6  16   9        0.01       -2.34      8.41 o
  -5  16   9        1.51       10.81      8.74 o
  -4  16   9        0.00        4.47     10.40 o
  -3  16   9        5.62       15.97      8.26 o
  -2  16   9        8.78        3.89      5.26 o
  -1  16   9      168.29      146.73     11.70 o
   0  16   9       35.50       43.35      6.83 o
   1  16   9        8.38       27.97     32.66 o
   2  16   9        9.30       25.55     11.56 o
   3  16   9       76.32       72.56     11.93 o
   4  16   9        1.01       -5.06     16.25 o
   5  16   9       15.79       16.38     10.91 o
   6  16   9        3.03       -7.95     10.30 o
   7  16   9       54.29       52.70     15.37 o
   8  16   9        0.57      -22.10     22.10 o
  -9  17   9      258.02      264.03     37.69 o
  -8  17   9       73.60       96.31     17.65 o
  -7  17   9        0.94        3.87      9.25 o
  -6  17   9       64.83       86.00     12.02 o
  -5  17   9       57.04       33.14      8.81 o
  -4  17   9       75.55       88.50     16.25 o
  -3  17   9       19.09       31.98      9.94 o
  -2  17   9       55.51       55.27     18.03 o
  -1  17   9       24.22       13.79      6.01 o
   0  17   9      107.98      135.14     14.36 o
   1  17   9        0.74      -10.78     10.78 o
   2  17   9        1.56      -10.12     10.14 o
   3  17   9       14.83       18.17     10.61 o
   4  17   9       28.95       43.14     15.27 o
   5  17   9       67.70       71.88     12.96 o
   6  17   9        0.68      -13.31     14.78 o
   7  17   9       44.62       23.46     14.45 o
  -8  18   9       23.58       22.27     14.60 o
  -7  18   9       99.28       85.90     14.78 o
  -6  18   9       14.20        5.61     11.23 o
  -5  18   9        0.00        0.71     15.92 o
  -4  18   9       27.00       58.23      9.73 o
  -3  18   9       23.96       27.09     10.28 o
  -2  18   9      803.23      787.99     23.44 o
  -1  18   9        2.07        9.81     10.72 o
   0  18   9      152.25      149.06     17.58 o
   1  18   9       16.59       17.96     12.77 o
   2  18   9       70.25       79.68     15.28 o
   3  18   9       18.05       41.84     12.18 o
   4  18   9      540.46      721.04     72.62 o
   5  18   9       30.20       36.46     13.03 o
   6  18   9       43.42       63.04     23.40 o
  -7  19   9      268.40      330.68     21.92 o
  -6  19   9      233.66      255.88     19.99 o
  -5  19   9      149.68      153.33     12.41 o
  -4  19   9       69.41       68.09     18.36 o
  -3  19   9       13.07       16.56     11.54 o
  -2  19   9       33.72       15.93     15.76 o
  -1  19   9        3.11       -8.27      8.27 o
   0  19   9       55.07       75.37     13.03 o
   1  19   9       51.17       58.22     12.40 o
   2  19   9       41.26       30.08     14.91 o
   3  19   9       25.51       44.67     14.00 o
   4  19   9      643.11      866.72     59.30 o
   5  19   9       16.42       28.59     16.25 o
  -5  20   9       57.37       83.26     12.68 o
  -4  20   9      106.56      121.62     17.22 o
  -3  20   9       16.71        3.90     16.57 o
  -2  20   9        5.58        8.64     11.10 o
  -1  20   9       80.50       56.08     12.84 o
   0  20   9       62.68       72.27     19.33 o
   1  20   9       14.72      -11.52     11.52 o
   2  20   9      115.33      136.82     31.03 o
   3  20   9      149.22      205.43     20.81 o
  -2  21   9       58.27       42.93     14.30 o
  -1  21   9       16.39        6.83     10.54 o
   0  21   9       92.66       91.70     13.56 o
 -14   0  10     1313.41     1190.55     61.41 o
 -12   0  10      381.76      346.38     22.42 o
 -10   0  10       77.06       69.86     10.72 o
  -8   0  10        0.03       -3.57      4.87 o
  -6   0  10      637.15      589.75     14.62 o
  -4   0  10      937.19     1029.71     21.77 o
  -2   0  10      205.12      186.19      5.20 o
   0   0  10     3342.20     3079.05     45.17 o
   2   0  10       16.02       20.47      3.25 o
   4   0  10      668.83      584.23     16.25 o
   6   0  10       96.47       77.01      7.47 o
   8   0  10     1332.78     1271.13     35.74 o
  10   0  10      399.52      384.07     22.75 o
  12   0  10        0.05       -9.42     11.70 o
 -14   1  10       54.05       58.19     15.76 o
 -13   1  10      130.84      146.51     16.90 o
 -12   1  10      114.03      102.26     10.07 o
 -11   1  10        3.07       -1.79      5.28 o
 -10   1  10     1284.21     1267.38     23.58 o
  -9   1  10        2.13        2.37      5.36 o
  -8   1  10       67.69       64.47      5.46 o
  -7   1  10       80.57       72.78      4.99 o
  -6   1  10       48.28       38.99      3.90 o
  -5   1  10       62.96       69.27     10.24 o
  -4   1  10       34.65       50.88      3.57 o
  -3   1  10      137.44      137.14      3.90 o
  -2   1  10      120.34      113.79      5.20 o
  -1   1  10      551.95      560.39      7.72 o
   0   1  10       38.81       39.67      1.38 o
   1   1  10     1152.47      942.70     15.43 o
   2   1  10      124.92      156.58      3.65 o
   3   1  10        2.70        0.00      2.50 o
   4   1  10       65.70       54.55      3.56 o
   5   1  10      188.73      176.22     16.41 o
   6   1  10       86.27      104.45     10.24 o
   7   1  10       26.99       23.05      4.53 o
   8   1  10       33.59       34.12      4.92 o
   9   1  10       22.74       24.71      5.22 o
  10   1  10       21.21       10.24      9.19 o
  11   1  10       47.51       46.38     19.98 o
  12   1  10        0.03       -5.35     10.72 o
 -14   2  10      108.06      116.75     11.27 o
 -13   2  10        9.02        3.96      9.05 o
 -12   2  10       23.26       13.23      6.72 o
 -11   2  10      475.83      471.91     24.37 o
 -10   2  10       92.75      109.56      6.24 o
  -9   2  10     1638.01     1687.50     28.18 o
  -8   2  10      707.36      696.09     13.55 o
  -7   2  10       48.84       49.45      4.76 o
  -6   2  10        8.25        8.36      4.06 o
  -5   2  10        6.87       10.02      2.64 o
  -4   2  10       55.38       54.82      3.33 o
  -3   2  10      246.11      269.60      6.66 o
  -2   2  10        2.79        3.65      1.38 o
  -1   2  10      105.90      119.83      5.14 o
   0   2  10      390.37      313.23      7.80 o
   1   2  10      365.84      320.27      9.49 o
   2   2  10       92.59       74.45      5.69 o
   3   2  10      544.61      551.22     10.40 o
   4   2  10      365.56      339.79      7.69 o
   5   2  10       73.92       63.48      7.80 o
   6   2  10       43.25       40.87      4.81 o
   7   2  10        6.53       -4.21      4.21 o
   8   2  10      313.97      320.93      9.76 o
   9   2  10       70.98       70.91      6.88 o
  10   2  10      439.83      431.30     23.88 o
  11   2  10        2.51       -5.09     10.56 o
  12   2  10        6.21        4.84      8.15 o
 -14   3  10      411.34      361.89     20.49 o
 -13   3  10        3.20       -0.75      9.27 o
 -12   3  10      421.11      417.73     13.42 o
 -11   3  10       82.39       75.00     11.05 o
 -10   3  10      193.01      202.64      8.19 o
  -9   3  10     1215.85     1172.77     21.39 o
  -8   3  10      551.17      566.19     23.88 o
  -7   3  10      565.71      589.91     14.30 o
  -6   3  10        2.05        8.39      3.66 o
  -5   3  10      165.90      150.68     11.70 o
  -4   3  10        0.36       -1.50      2.58 o
  -3   3  10     2063.12     1857.36     25.54 o
  -2   3  10        7.23        9.42      4.02 o
  -1   3  10       23.07       19.05      3.79 o
   0   3  10      117.36       91.14      7.64 o
   1   3  10        5.29        0.63      4.55 o
   2   3  10     1787.31     1633.42     31.62 o
   3   3  10      492.81      425.65     16.08 o
   4   3  10      129.60      102.16      5.85 o
   5   3  10      582.22      609.71     12.40 o
   6   3  10        0.04        3.48      4.06 o
   7   3  10      371.80      414.99     10.89 o
   8   3  10       67.57       75.28      5.46 o
   9   3  10      121.92      115.23      8.19 o
  10   3  10       62.53       51.44      6.95 o
  11   3  10        1.03       -2.95     18.68 o
  12   3  10       50.32       38.05      9.95 o
 -14   4  10        0.10       13.25     10.83 o
 -13   4  10       11.96       14.87     12.18 o
 -12   4  10       69.47       46.68      9.09 o
 -11   4  10       32.84       36.57      7.73 o
 -10   4  10      324.91      328.42     13.76 o
  -9   4  10      470.78      490.61     15.87 o
  -8   4  10      127.14      135.30      7.17 o
  -7   4  10     1101.26     1088.10     20.49 o
  -6   4  10     2458.42     2391.59     37.68 o
  -5   4  10       32.31       47.25      4.03 o
  -4   4  10      821.49      735.92     14.19 o
  -3   4  10        8.30        8.52      1.57 o
  -2   4  10       76.05       48.31      4.90 o
  -1   4  10        5.30        3.51      3.56 o
   0   4  10      506.10      442.85     12.14 o
   1   4  10     1024.07      911.54     20.67 o
   2   4  10      400.96      317.28     10.89 o
   3   4  10        5.52        7.11      4.87 o
   4   4  10      208.99      163.30      4.18 o
   5   4  10       91.64       74.13      3.98 o
   6   4  10       11.40       20.23      9.42 o
   7   4  10      324.15      349.96     10.11 o
   8   4  10      262.24      221.18      9.73 o
   9   4  10        2.73        1.15      9.10 o
  10   4  10        0.38        6.13      6.40 o
  11   4  10       82.57       76.93      9.32 o
  12   4  10       14.01        7.38      8.95 o
 -14   5  10       26.80       42.38     13.03 o
 -13   5  10       35.73       19.65     12.51 o
 -12   5  10      131.74      129.36     12.65 o
 -11   5  10        8.43       22.91      7.75 o
 -10   5  10        7.02        6.14      8.77 o
  -9   5  10      203.11      215.60      9.92 o
  -8   5  10      365.77      379.93     13.16 o
  -7   5  10     1433.12     1357.11     25.50 o
  -6   5  10     1936.29     1809.04     29.74 o
  -5   5  10     1215.76     1194.51     27.29 o
  -4   5  10       20.38       23.02      4.87 o
  -3   5  10     1950.94     1802.58     34.93 o
  -2   5  10      426.74      480.78     10.91 o
  -1   5  10       51.28       51.53      4.53 o
   0   5  10      326.18      303.19      9.49 o
   1   5  10      458.45      412.26     11.75 o
   2   5  10        3.46       -2.67      5.16 o
   3   5  10        9.16       -5.36      5.36 o
   4   5  10        0.44        3.02      1.79 o
   5   5  10      697.72      711.89     13.89 o
   6   5  10       78.30       62.80      4.84 o
   7   5  10       44.21       41.87     10.72 o
   8   5  10       26.26       28.17     10.72 o
   9   5  10       54.80       56.79      7.80 o
  10   5  10        4.74        9.95      7.49 o
  11   5  10      222.56      230.91     12.99 o
  12   5  10       11.49        1.92     11.05 o
 -14   6  10       13.65       -7.47     11.04 o
 -13   6  10       22.30       25.77     13.16 o
 -12   6  10       87.99      100.60     10.96 o
 -11   6  10       89.80       88.32     11.00 o
 -10   6  10        9.73       16.67     17.71 o
  -9   6  10        0.07       -3.03     10.89 o
  -8   6  10        3.08        8.07      6.15 o
  -7   6  10       20.71       17.89      5.83 o
  -6   6  10      121.20       93.67      7.32 o
  -5   6  10       14.91       16.39      4.22 o
  -4   6  10       11.21       11.30      6.34 o
  -3   6  10      274.03      241.38      9.29 o
  -2   6  10      859.22      778.65     36.72 o
  -1   6  10      661.11      656.49     21.61 o
   0   6  10      148.25      155.48      7.79 o
   1   6  10     1917.51     1920.49     42.08 o
   2   6  10      717.02      699.56     16.77 o
   3   6  10       89.63       73.08      8.12 o
   4   6  10      908.77      906.43     21.80 o
   5   6  10        0.32        2.62      3.00 o
   6   6  10       58.70       54.67      6.17 o
   7   6  10       33.70       36.87      5.52 o
   8   6  10       38.63       34.35      6.31 o
   9   6  10       17.82       20.05      6.64 o
  10   6  10        1.43       17.82      7.80 o
  11   6  10        4.19       16.63     12.18 o
 -13   7  10      122.98      114.89     15.92 o
 -12   7  10       44.60       38.05     18.36 o
 -11   7  10       13.83       11.41      9.16 o
 -10   7  10        0.60       -5.57     16.57 o
  -9   7  10      564.77      557.71     17.46 o
  -8   7  10        0.66       -2.85     12.67 o
  -7   7  10       10.98       12.62      7.64 o
  -6   7  10     1060.78     1084.84     30.87 o
  -5   7  10       36.38       26.83      5.92 o
  -4   7  10      255.38      232.94      8.51 o
  -3   7  10     1086.96      961.42     21.52 o
  -2   7  10       72.63       95.18     13.81 o
  -1   7  10     6832.54     6418.56    213.48 o
   0   7  10      786.11      794.14     17.94 o
   1   7  10      559.54      611.52     15.76 o
   2   7  10       99.40       85.21      8.45 o
   3   7  10       17.03       22.67      5.60 o
   4   7  10       34.69       42.87      5.97 o
   5   7  10      152.32      150.23     10.56 o
   6   7  10      683.70      640.94     16.95 o
   7   7  10        4.97        5.52      6.82 o
   8   7  10        2.23        5.28      5.85 o
   9   7  10      209.82      253.48     25.99 o
  10   7  10      222.27      247.79     14.46 o
  11   7  10       26.38       31.63      9.91 o
 -13   8  10      158.30      172.78     16.41 o
 -12   8  10       43.48       34.38     10.24 o
 -11   8  10      265.11      269.02     13.89 o
 -10   8  10      460.79      466.28     16.79 o
  -9   8  10        3.26        6.44      7.34 o
  -8   8  10      113.31      114.04     11.54 o
  -7   8  10      158.70      194.81     14.62 o
  -6   8  10        4.41       12.86      7.47 o
  -5   8  10      356.57      347.00     11.05 o
  -4   8  10      198.98      164.32      8.15 o
  -3   8  10       16.57       -0.47      5.37 o
  -2   8  10      113.38       92.86      9.59 o
  -1   8  10     2166.94     2151.39     41.12 o
   0   8  10     2860.36     2547.93     54.59 o
   1   8  10       36.54       36.42     14.30 o
   2   8  10        0.22       -1.75      7.47 o
   3   8  10        9.27       17.76      5.23 o
   4   8  10      192.38      170.67     13.00 o
   5   8  10       77.62       96.06     16.08 o
   6   8  10       89.96       65.75      5.43 o
   7   8  10      100.79      107.58      7.75 o
   8   8  10       26.67       30.71     10.07 o
   9   8  10       27.67       37.63      7.99 o
  10   8  10      137.34      139.09      9.54 o
  11   8  10        3.44       -9.76     21.77 o
 -13   9  10        0.48      -11.12     16.57 o
 -12   9  10       35.40       15.84     12.35 o
 -11   9  10       84.30       83.58     10.22 o
 -10   9  10      151.69      148.14     15.43 o
  -9   9  10      112.55       96.24      8.78 o
  -8   9  10       16.70       10.62      6.39 o
  -7   9  10        3.28       18.18      8.78 o
  -6   9  10       29.24       39.77     14.13 o
  -5   9  10      267.20      280.33     10.68 o
  -4   9  10        7.39       -3.07      6.39 o
  -3   9  10      354.81      419.38     12.89 o
  -2   9  10      726.74      762.72     18.55 o
  -1   9  10     1377.84     1315.62     28.25 o
   0   9  10      327.85      325.78     10.89 o
   1   9  10      356.85      430.35     12.79 o
   2   9  10      265.84      240.27      8.81 o
   3   9  10       41.92       37.70      9.91 o
   4   9  10       55.87       54.09     10.07 o
   5   9  10       15.63       20.73     16.25 o
   6   9  10        6.73        2.80      5.69 o
   7   9  10       18.84       24.23     20.80 o
   8   9  10       43.95       39.64     10.07 o
   9   9  10        0.12        7.70      9.75 o
  10   9  10       33.10       53.83     12.20 o
  11   9  10       15.02       53.94     22.10 o
 -13  10  10        7.20        8.02     26.48 o
 -12  10  10       82.97       60.85     11.04 o
 -11  10  10      121.33      124.97     11.98 o
 -10  10  10       60.70       75.18     11.41 o
  -9  10  10       25.68       12.46      8.19 o
  -8  10  10       41.13       38.85     10.40 o
  -7  10  10      486.84      483.81     17.07 o
  -6  10  10     1073.92     1026.41     28.11 o
  -5  10  10       52.76       50.14      8.84 o
  -4  10  10      274.96      239.11     15.92 o
  -3  10  10       88.30       79.35      7.25 o
  -2  10  10       24.13       10.37      6.99 o
  -1  10  10      352.83      374.95     11.94 o
   0  10  10      107.23      123.78     20.63 o
   1  10  10        9.74        9.96      5.58 o
   2  10  10       51.68       42.05      5.81 o
   3  10  10        3.05       -5.04      5.04 o
   4  10  10       37.10       43.85      5.67 o
   5  10  10       16.73       25.04      9.53 o
   6  10  10      156.02      172.92     12.26 o
   7  10  10        4.38        0.04     22.42 o
   8  10  10       21.73       30.10     11.66 o
   9  10  10        0.40      -16.25     16.25 o
  10  10  10        5.33       -2.66      9.68 o
 -12  11  10      106.47       65.07     15.92 o
 -11  11  10      184.88      159.35     11.89 o
 -10  11  10       29.77       11.47      9.65 o
  -9  11  10       51.07       37.45      8.98 o
  -8  11  10       61.68       66.58      9.85 o
  -7  11  10      330.89      326.68     25.02 o
  -6  11  10       48.24       41.84     15.11 o
  -5  11  10      439.21      470.54     14.72 o
  -4  11  10      412.71      442.22     15.22 o
  -3  11  10       23.11        7.87     12.83 o
  -2  11  10     1533.70     1503.07     33.54 o
  -1  11  10       52.86       45.53      5.86 o
   0  11  10      160.25      138.99     19.33 o
   1  11  10       17.73       19.50      7.40 o
   2  11  10      179.47      244.59     19.50 o
   3  11  10      106.54      106.77      7.88 o
   4  11  10      261.53      225.22     14.91 o
   5  11  10        2.89        7.21      9.75 o
   6  11  10       43.04       40.80      9.79 o
   7  11  10        4.25        2.97     11.60 o
   8  11  10      225.18      277.11     16.89 o
   9  11  10        6.71        8.30     11.08 o
  10  11  10       26.77       26.64     18.52 o
 -12  12  10       15.92       13.41     11.29 o
 -11  12  10      122.90      133.33     13.96 o
 -10  12  10       50.30       54.07      9.75 o
  -9  12  10       21.01       15.28      9.75 o
  -8  12  10        0.02       -0.22      8.66 o
  -7  12  10       28.59       42.95      8.12 o
  -6  12  10        4.04        5.25      7.31 o
  -5  12  10       16.47       21.62      8.23 o
  -4  12  10      170.26      129.32      9.21 o
  -3  12  10      437.91      440.41     15.07 o
  -2  12  10     1377.52     1409.37     31.62 o
  -1  12  10      103.51       94.36      7.72 o
   0  12  10       34.97       32.77      7.93 o
   1  12  10      212.35      163.04     22.58 o
   2  12  10        7.30        7.33     11.37 o
   3  12  10      168.92      188.74     34.61 o
   4  12  10       84.27       63.32     13.81 o
   5  12  10        0.62        0.49     10.91 o
   6  12  10       41.08       61.66     12.41 o
   7  12  10       20.04       22.69     11.01 o
   8  12  10       11.59       23.87     11.60 o
   9  12  10      163.93      166.75     39.48 o
 -11  13  10       19.95       17.43     27.62 o
 -10  13  10       28.21       37.07     11.06 o
  -9  13  10      110.85       77.83     14.78 o
  -8  13  10       43.05       43.05     23.56 o
  -7  13  10        0.37        0.22      7.21 o
  -6  13  10        4.18        8.13      8.11 o
  -5  13  10       36.72       32.31      7.18 o
  -4  13  10      333.03      324.24     13.42 o
  -3  13  10       75.80      120.67      8.65 o
  -2  13  10       94.34       94.25      9.76 o
  -1  13  10        1.44        0.96      6.50 o
   0  13  10        3.05       -2.46     15.76 o
   1  13  10        0.35       -0.70      6.01 o
   2  13  10      205.24      232.65     51.18 o
   3  13  10       99.43      102.22     25.18 o
   4  13  10       55.91       81.67     11.32 o
   5  13  10       42.04       49.53     10.52 o
   6  13  10       44.68       53.40     13.46 o
   7  13  10        7.34       16.59     12.16 o
   8  13  10      162.38      136.88     14.34 o
   9  13  10        1.12       31.90     32.82 o
 -11  14  10       85.73       67.62     13.86 o
 -10  14  10        0.47       -8.76     11.14 o
  -9  14  10      117.66      139.67     11.18 o
  -8  14  10      214.11      218.85     13.78 o
  -7  14  10       34.85       36.25      9.82 o
  -6  14  10      106.53       88.61      9.68 o
  -5  14  10      231.60      239.66     12.89 o
  -4  14  10      431.23      480.61     19.17 o
  -3  14  10      388.76      477.18     16.34 o
  -2  14  10      180.03      186.66     21.28 o
  -1  14  10        0.05       -5.90      7.40 o
   0  14  10        3.64       14.83      8.51 o
   1  14  10        5.42       17.47     11.86 o
   2  14  10        3.49       -7.14     10.67 o
   3  14  10        1.35        6.37     12.86 o
   4  14  10       70.77       80.03     13.60 o
   5  14  10      374.13      417.99     66.77 o
   6  14  10       17.09       45.37     36.39 o
   7  14  10       42.68       60.83     13.11 o
   8  14  10        9.45       26.67     17.38 o
 -10  15  10      381.32      383.26     26.81 o
  -9  15  10       26.25       23.28     11.14 o
  -8  15  10      243.27      255.26     16.25 o
  -7  15  10       17.16       18.43      9.37 o
  -6  15  10        1.67        1.78      8.43 o
  -5  15  10      513.09      543.54     27.94 o
  -4  15  10       17.28       20.13      9.06 o
  -3  15  10       14.22       -1.39      9.42 o
  -2  15  10       27.69       43.15      9.10 o
  -1  15  10        5.01        4.93      7.69 o
   0  15  10       93.49      136.95     30.38 o
   1  15  10       30.82       37.28     14.13 o
   2  15  10        0.26       -9.29      9.29 o
   3  15  10       53.40       61.93     14.62 o
   4  15  10       55.63       79.92     12.26 o
   5  15  10      187.14      243.14     19.53 o
   6  15  10       29.69       32.49     22.10 o
   7  15  10        1.67       36.28     18.85 o
   8  15  10       55.66       30.99     51.99 o
  -9  16  10      203.00      172.16     17.90 o
  -8  16  10      334.03      330.44     26.16 o
  -7  16  10       95.84      122.86     11.24 o
  -6  16  10        2.61       -3.79     10.12 o
  -5  16  10       19.38       14.40     21.61 o
  -4  16  10       31.64       35.54      9.39 o
  -3  16  10        3.26        5.29      7.87 o
  -2  16  10       57.63       64.92      8.74 o
  -1  16  10        9.23        8.13      8.44 o
   0  16  10       17.25       37.68     13.76 o
   1  16  10       44.48       48.56     12.86 o
   2  16  10        8.81      -10.06     12.52 o
   3  16  10       74.79       56.39     19.17 o
   4  16  10      110.17      166.98     53.78 o
   5  16  10       91.34      158.09     30.38 o
   6  16  10      396.17      437.68     22.96 o
   7  16  10        0.69        4.87     15.60 o
  -8  17  10       49.93       67.10     12.75 o
  -7  17  10       52.16       82.28     12.58 o
  -6  17  10        0.22       -7.73      9.14 o
  -5  17  10       19.09       38.43     12.25 o
  -4  17  10        2.94       -4.75     10.21 o
  -3  17  10        6.24       14.40      9.87 o
  -2  17  10      159.48      139.99     11.29 o
  -1  17  10      223.79      313.17     47.44 o
   0  17  10        0.01       -0.78     25.18 o
   1  17  10      367.34      382.89     20.37 o
   2  17  10       10.61       46.29     11.93 o
   3  17  10       38.23       43.19     22.42 o
   4  17  10        0.38       -5.56     13.50 o
   5  17  10      365.72      432.98     38.99 o
   6  17  10       51.32       57.11     12.98 o
  -7  18  10      105.61      146.20     17.85 o
  -6  18  10        5.21       11.70      9.88 o
  -5  18  10      211.46      198.80     15.80 o
  -4  18  10       17.23       36.05     11.36 o
  -3  18  10        0.01       -7.07     10.30 o
  -2  18  10       22.95       45.42     10.54 o
  -1  18  10       78.15      107.50     11.20 o
   0  18  10        0.42       11.48     11.63 o
   1  18  10       72.03       80.46     18.85 o
   2  18  10      187.46      220.01     49.39 o
   3  18  10       31.41       31.16     36.88 o
   4  18  10       12.22       27.99     14.36 o
   5  18  10      135.49      153.37     19.17 o
  -5  19  10      261.13      284.39     15.40 o
  -4  19  10       43.21       74.61     11.65 o
  -3  19  10        4.52       -2.33     14.62 o
  -2  19  10       45.50       55.78     12.35 o
  -1  19  10       12.17       15.38     10.63 o
   0  19  10        8.25        4.40      8.90 o
   1  19  10       10.24       25.05     12.65 o
   2  19  10       11.45       -1.70     13.87 o
   3  19  10       37.45       43.00     16.54 o
  -3  20  10        6.52        2.34      9.25 o
  -2  20  10        2.55        5.54     14.13 o
  -1  20  10        0.09       -1.67     15.11 o
   0  20  10        1.68       17.35     11.52 o
   1  20  10      229.80      331.76     35.42 o
 -13   0  11      719.78      655.06     29.57 o
 -11   0  11     1224.26     1174.95     34.77 o
  -9   0  11      476.43      456.20     18.20 o
  -7   0  11      152.06      163.77      8.12 o
  -5   0  11     1115.83     1094.70     22.75 o
  -3   0  11     2463.84     2276.47     43.54 o
  -1   0  11      731.85      671.96     12.67 o
   1   0  11     2165.84     1951.22     30.54 o
   3   0  11      428.57      322.98     11.70 o
   5   0  11       11.65        8.77      5.20 o
   7   0  11      322.66      341.83     13.97 o
   9   0  11       81.35      105.28     13.65 o
  11   0  11       78.18       68.89     12.67 o
 -14   1  11       61.75       43.28      8.03 o
 -13   1  11      563.57      534.82     20.07 o
 -12   1  11      558.59      497.47     19.47 o
 -11   1  11       43.66       36.34      9.91 o
 -10   1  11        4.46        6.03      6.54 o
  -9   1  11      461.60      440.61     26.97 o
  -8   1  11        5.06        4.15      4.51 o
  -7   1  11      792.84      775.61     13.43 o
  -6   1  11      135.96      117.84     10.40 o
  -5   1  11       95.45       93.22      4.12 o
  -4   1  11       65.43       43.28      3.22 o
  -3   1  11      191.48      170.80      4.48 o
  -2   1  11        4.84        9.62      2.76 o
  -1   1  11     1052.04      810.82     10.22 o
   0   1  11     1883.40     1739.58     27.84 o
   1   1  11       48.31       56.85      4.22 o
   2   1  11      711.95      673.07     11.06 o
   3   1  11        0.25        3.20      2.81 o
   4   1  11      295.26      272.77      7.80 o
   5   1  11        6.02       10.42      3.42 o
   6   1  11       20.13        9.90      5.85 o
   7   1  11       49.49       49.07      5.14 o
   8   1  11        6.60        3.49      4.71 o
   9   1  11       77.75       77.15     13.81 o
  10   1  11       19.96       13.27     11.37 o
  11   1  11       57.10       55.95     14.95 o
 -14   2  11       53.61       50.69     23.72 o
 -13   2  11        1.20        6.66     10.78 o
 -12   2  11      218.89      213.38     11.66 o
 -11   2  11      494.27      534.32     17.32 o
 -10   2  11       48.74       32.89     13.97 o
  -9   2  11      720.53      639.64     15.51 o
  -8   2  11       10.35        9.27      5.02 o
  -7   2  11      397.88      385.75     11.54 o
  -6   2  11      888.36      868.18     16.08 o
  -5   2  11      712.93      676.09     11.95 o
  -4   2  11      256.24      240.66      5.63 o
  -3   2  11     1507.63     1424.68     19.33 o
  -2   2  11     1211.65     1033.63     13.04 o
  -1   2  11       95.51      108.93      4.81 o
   0   2  11      227.16      205.62      6.62 o
   1   2  11      154.74      104.43      6.82 o
   2   2  11      176.49      148.24      7.31 o
   3   2  11        0.00        3.03      6.01 o
   4   2  11        0.02       -2.87      2.87 o
   5   2  11        0.17        4.99      3.36 o
   6   2  11       31.77       35.37      4.21 o
   7   2  11       24.84       13.37      4.39 o
   8   2  11        0.01       -6.13      6.13 o
   9   2  11        0.45        3.00      8.29 o
  10   2  11       72.39       89.50     10.54 o
  11   2  11       32.71       40.34      8.19 o
 -14   3  11        3.66       10.87     12.40 o
 -13   3  11        0.00       32.49     21.12 o
 -12   3  11      608.73      610.73     30.22 o
 -11   3  11        0.54       -2.01     13.81 o
 -10   3  11       56.06       61.71     10.40 o
  -9   3  11      127.45      135.75     11.70 o
  -8   3  11      663.88      622.47     14.75 o
  -7   3  11      136.72      184.38      7.17 o
  -6   3  11      583.64      552.54     20.31 o
  -5   3  11        0.43        3.42      3.65 o
  -4   3  11       18.50       30.54      4.71 o
  -3   3  11      334.81      295.08     13.97 o
  -2   3  11     1899.99     1769.47     29.19 o
  -1   3  11       17.97       19.22      9.91 o
   0   3  11      159.75      134.41      9.10 o
   1   3  11        7.96       -0.21      6.66 o
   2   3  11      352.64      320.71     24.86 o
   3   3  11       44.20       47.46      7.64 o
   4   3  11      675.75      738.00     14.47 o
   5   3  11       22.52       28.17      3.42 o
   6   3  11       35.22       29.78      4.55 o
   7   3  11      169.28      148.61      6.75 o
   8   3  11      107.50       82.98      8.61 o
   9   3  11        2.04        3.63      7.18 o
  10   3  11        0.01        2.14      8.11 o
  11   3  11        0.21        7.60      8.45 o
 -13   4  11      121.13      120.11     18.68 o
 -12   4  11        0.65       -3.17      9.64 o
 -11   4  11        4.10       -5.24     12.86 o
 -10   4  11        2.26       -2.18      7.64 o
  -9   4  11        1.06        9.63      6.34 o
  -8   4  11      339.87      346.10     17.87 o
  -7   4  11      130.24      147.88      8.81 o
  -6   4  11        0.74       -5.90      6.37 o
  -5   4  11      542.00      468.38     13.56 o
  -4   4  11     1743.56     1721.22     28.91 o
  -3   4  11     1514.04     1426.57     26.04 o
  -2   4  11      344.49      330.56      8.38 o
  -1   4  11        1.03        3.84      6.34 o
   0   4  11       14.64       17.40      3.42 o
   1   4  11      103.99      112.93     16.25 o
   2   4  11     1345.26     1236.80     58.81 o
   3   4  11     1843.88     1735.20     44.03 o
   4   4  11      112.23       93.61      7.96 o
   5   4  11      221.74      202.70     14.78 o
   6   4  11       52.50       47.85      5.85 o
   7   4  11        0.29       -2.90      4.27 o
   8   4  11      116.24      127.91     10.89 o
   9   4  11        8.19       11.88      6.81 o
  10   4  11        7.55        3.59      8.19 o
  11   4  11      243.52      238.20     14.72 o
 -13   5  11      210.12      196.53     17.57 o
 -12   5  11       56.62       65.63     11.33 o
 -11   5  11        5.55       -8.79      8.79 o
 -10   5  11      196.57      177.18     13.81 o
  -9   5  11      203.22      200.18     11.17 o
  -8   5  11       64.66       65.74     11.86 o
  -7   5  11       49.80       44.41      6.95 o
  -6   5  11      290.79      238.50     10.19 o
  -5   5  11       73.41       66.16      7.80 o
  -4   5  11       75.52       82.67      5.96 o
  -3   5  11       12.03       13.10      4.44 o
  -2   5  11     2448.99     2312.24     40.13 o
  -1   5  11      296.85      285.32      8.38 o
   0   5  11       26.97       17.28      4.35 o
   1   5  11      566.07      566.14     14.90 o
   2   5  11      240.59      258.63      9.49 o
   3   5  11       19.67       18.07      9.42 o
   4   5  11       41.68       38.22      5.23 o
   5   5  11      214.37      188.38      8.51 o
   6   5  11       57.99       46.41      4.37 o
   7   5  11      404.12      372.78     12.00 o
   8   5  11       33.67       37.50      6.26 o
   9   5  11      184.87      168.08     26.32 o
  10   5  11       22.87       38.56     28.43 o
  11   5  11        1.58       -5.85     17.87 o
 -13   6  11        9.57       10.61     19.66 o
 -12   6  11        0.01        4.97     14.47 o
 -11   6  11        1.78       11.91     10.72 o
 -10   6  11      462.57      479.37     24.53 o
  -9   6  11      123.54      111.01      8.98 o
  -8   6  11      128.38      134.88      8.58 o
  -7   6  11       27.37       25.93      7.27 o
  -6   6  11      397.95      385.11     25.99 o
  -5   6  11      248.34      233.18     12.67 o
  -4   6  11       84.58       67.75      6.71 o
  -3   6  11      520.77      416.73     27.46 o
  -2   6  11      118.82      123.92      5.51 o
  -1   6  11      158.41      127.10      7.96 o
   0   6  11        4.92        7.96      8.77 o
   1   6  11      659.03      587.52     15.14 o
   2   6  11       14.79        5.74      5.23 o
   3   6  11       40.08       38.65      6.45 o
   4   6  11        2.42       -0.80      5.04 o
   5   6  11        2.12       -5.29      5.29 o
   6   6  11        5.39        4.06      7.81 o
   7   6  11       29.02       25.58     15.27 o
   8   6  11        7.83       -7.90      9.52 o
   9   6  11       13.83       -0.15      6.66 o
  10   6  11        0.28        3.63     13.48 o
  11   6  11        2.26      -13.44     13.44 o
 -13   7  11       55.40       60.91     17.22 o
 -12   7  11      222.87      282.29     18.72 o
 -11   7  11        4.88       -0.79      9.26 o
 -10   7  11       39.20       49.78     15.92 o
  -9   7  11       44.55       38.64     10.40 o
  -8   7  11      615.36      577.36     18.85 o
  -7   7  11       51.13       46.06      7.67 o
  -6   7  11       47.45       38.76      6.85 o
  -5   7  11       27.94        8.19      5.86 o
  -4   7  11     3035.78     3083.59     58.90 o
  -3   7  11        3.37        3.79      5.69 o
  -2   7  11      769.67      711.62     15.27 o
  -1   7  11       94.60       76.09      5.63 o
   0   7  11     1299.23     1217.04     25.21 o
   1   7  11       15.09       10.91      6.26 o
   2   7  11        0.04       -2.01      4.97 o
   3   7  11      209.83      174.32     11.05 o
   4   7  11        0.03        6.50      5.69 o
   5   7  11      197.13      197.52     10.56 o
   6   7  11        5.46        6.09      9.75 o
   7   7  11       69.62       76.66     10.64 o
   8   7  11       39.12       57.63     11.82 o
   9   7  11       25.63       11.56     28.11 o
  10   7  11       23.18       26.04     12.44 o
 -13   8  11       71.73       74.29     13.48 o
 -12   8  11        5.72       10.07     11.79 o
 -11   8  11       66.76       48.68      9.12 o
 -10   8  11       77.46       83.38     10.23 o
  -9   8  11       56.95       35.62     13.16 o
  -8   8  11      152.27      157.41     11.42 o
  -7   8  11       21.67       33.70      7.23 o
  -6   8  11        8.14        2.32      8.12 o
  -5   8  11      805.72      796.48     20.58 o
  -4   8  11      489.91      491.22     14.41 o
  -3   8  11      120.17      127.02      7.34 o
  -2   8  11        6.97        9.86      4.90 o
  -1   8  11      238.23      213.18      7.57 o
   0   8  11       63.64       65.65     16.90 o
   1   8  11       65.02       37.71      8.61 o
   2   8  11        7.95       13.91     21.93 o
   3   8  11      116.97      115.36      7.03 o
   4   8  11        4.14       13.97      8.77 o
   5   8  11        9.46        8.93      6.73 o
   6   8  11       29.09       52.75     20.15 o
   7   8  11       39.80       28.77     11.36 o
   8   8  11        0.01       -1.08      8.88 o
   9   8  11       14.42       18.20     10.72 o
  10   8  11      178.84      174.69     21.45 o
 -12   9  11       27.13       37.83     11.50 o
 -11   9  11       23.18       28.67      9.26 o
 -10   9  11      124.56      110.28     10.20 o
  -9   9  11       22.08       28.29      9.10 o
  -8   9  11       28.37       18.75      8.01 o
  -7   9  11       11.87       -0.01      6.56 o
  -6   9  11        6.36       14.75      6.45 o
  -5   9  11      224.03      227.47      9.43 o
  -4   9  11       76.14      104.94     17.38 o
  -3   9  11        0.30       -1.85     12.67 o
  -2   9  11      121.78      118.98      8.95 o
  -1   9  11       10.19       16.08      5.04 o
   0   9  11      379.71      410.26     12.85 o
   1   9  11        3.92       -0.76     14.13 o
   2   9  11        2.78       14.73     11.21 o
   3   9  11        2.14       -3.29     22.10 o
   4   9  11       26.57       32.41      6.12 o
   5   9  11        4.27        6.20      8.77 o
   6   9  11      205.24      248.75     25.67 o
   7   9  11       93.29      120.59     12.75 o
   8   9  11       54.91       50.71     27.94 o
   9   9  11        0.40       21.53     24.69 o
  10   9  11       37.97       23.62     12.18 o
 -12  10  11        5.11       -6.20     10.25 o
 -11  10  11       96.27       85.33     11.40 o
 -10  10  11       35.62       30.03      9.24 o
  -9  10  11        2.03       25.04     12.35 o
  -8  10  11       61.76       64.61     22.75 o
  -7  10  11       69.11       77.26     12.51 o
  -6  10  11       47.72       52.81      7.96 o
  -5  10  11        5.98       11.92      6.47 o
  -4  10  11      421.60      410.83     13.52 o
  -3  10  11      576.74      518.50     15.38 o
  -2  10  11      357.45      394.02     13.50 o
  -1  10  11       13.21       19.06      6.99 o
   0  10  11      230.04      192.12     10.32 o
   1  10  11      579.42      534.88     15.68 o
   2  10  11      139.37      135.17     11.37 o
   3  10  11        0.14        9.59      6.67 o
   4  10  11       40.61       40.96     10.76 o
   5  10  11       82.15       55.34     18.52 o
   6  10  11       73.37       86.97     11.69 o
   7  10  11        0.00       -3.03      9.59 o
   8  10  11        9.13       16.01     10.21 o
   9  10  11       41.66       42.02     11.27 o
 -11  11  11      149.73      165.78     32.82 o
 -10  11  11      168.58      178.54     11.65 o
  -9  11  11       17.86        2.17      7.87 o
  -8  11  11     1083.51     1120.96     37.37 o
  -7  11  11       12.88       27.86     10.21 o
  -6  11  11      489.38      634.09     23.88 o
  -5  11  11     1066.39     1042.93     26.35 o
  -4  11  11      442.25      418.02     14.36 o
  -3  11  11       95.97       77.51      8.76 o
  -2  11  11        5.17        5.20      6.73 o
  -1  11  11      165.88      177.33     14.30 o
   0  11  11      197.11      165.34     13.81 o
   1  11  11      167.79      128.99      8.11 o
   2  11  11        2.07       -2.49     15.92 o
   3  11  11       16.12       15.43      9.10 o
   4  11  11       16.06       -1.15     12.35 o
   5  11  11       14.35       -5.70      7.86 o
   6  11  11       57.46       80.95     26.16 o
   7  11  11       95.02      116.11     13.96 o
   8  11  11        0.86       18.52     12.21 o
   9  11  11        0.78       -3.25     11.92 o
 -11  12  11       34.24       28.59     16.08 o
 -10  12  11       46.29       42.01     11.15 o
  -9  12  11       81.04       88.07     10.34 o
  -8  12  11      176.34      162.32     13.97 o
  -7  12  11        3.92        1.12      8.45 o
  -6  12  11       56.03       47.09     10.72 o
  -5  12  11      499.52      583.76     17.84 o
  -4  12  11       68.03       79.70      8.77 o
  -3  12  11       47.28       34.32      7.92 o
  -2  12  11        1.17       -1.80     12.18 o
  -1  12  11       16.84       27.29      7.08 o
   0  12  11       46.35       33.50      6.88 o
   1  12  11        4.91       -1.30      5.30 o
   2  12  11      197.74      184.00     49.55 o
   3  12  11       32.22       19.98     11.03 o
   4  12  11       18.37       28.32     12.14 o
   5  12  11       63.80       86.67     22.58 o
   6  12  11        3.23        9.50     13.00 o
   7  12  11       15.01        6.63     19.50 o
   8  12  11        7.66       52.26     14.47 o
 -10  13  11       25.20       28.50     11.32 o
  -9  13  11        0.68       -4.65     13.81 o
  -8  13  11       75.26       37.07     15.60 o
  -7  13  11     1141.16     1170.25     38.34 o
  -6  13  11      167.95      149.30      9.75 o
  -5  13  11      112.98      105.58     10.40 o
  -4  13  11       96.54      109.85     15.92 o
  -3  13  11       45.23       47.45      8.94 o
  -2  13  11       71.41       57.59      8.71 o
  -1  13  11       25.29       15.66      7.44 o
   0  13  11      177.27      177.57     10.70 o
   1  13  11       41.55       44.58      8.43 o
   2  13  11       75.08       94.24     12.02 o
   3  13  11       54.11       47.77      9.98 o
   4  13  11       25.93       34.86     10.78 o
   5  13  11       16.80       27.88     13.97 o
   6  13  11       63.24       79.16     12.14 o
   7  13  11       27.51       44.35     14.36 o
   8  13  11        9.11       28.59     28.27 o
 -10  14  11      611.79      570.17     28.48 o
  -9  14  11       47.65       44.19     11.23 o
  -8  14  11      948.06      966.83     31.23 o
  -7  14  11       49.40       30.19      8.84 o
  -6  14  11        4.49        7.70      9.35 o
  -5  14  11     1033.74     1132.40     30.32 o
  -4  14  11        4.40        4.12      9.29 o
  -3  14  11        0.45        1.82      7.77 o
  -2  14  11        1.71       10.08      8.61 o
  -1  14  11      149.32      160.09     18.52 o
   0  14  11        5.74        6.82      6.21 o
   1  14  11       10.14        5.11     10.79 o
   2  14  11       48.53       42.09     11.82 o
   3  14  11      155.55      195.67     22.91 o
   4  14  11        1.29       29.22     19.17 o
   5  14  11      198.61      243.66     32.82 o
   6  14  11        0.01       -8.84     10.91 o
   7  14  11        8.19       22.20     16.17 o
  -9  15  11       23.68       17.49      9.66 o
  -8  15  11       32.30       15.90     10.72 o
  -7  15  11       14.62       -5.84     10.12 o
  -6  15  11      156.32      160.80     20.15 o
  -5  15  11        7.01       -1.72     13.16 o
  -4  15  11       32.52       23.51      8.16 o
  -3  15  11        9.60       12.24      8.43 o
  -2  15  11        0.03      -12.02     12.02 o
  -1  15  11      155.33      147.24     11.14 o
   0  15  11       23.56       -1.16      9.99 o
   1  15  11       99.19      110.30     13.48 o
   2  15  11       33.89       47.41     12.71 o
   3  15  11       15.31       41.86     11.55 o
   4  15  11       89.36       59.18     16.90 o
   5  15  11        7.88       20.20     11.48 o
   6  15  11       13.38       33.82     17.70 o
  -8  16  11        1.51      -14.84     19.33 o
  -7  16  11      370.15      380.98     18.14 o
  -6  16  11       28.81       32.00      9.60 o
  -5  16  11      127.22      148.10     12.97 o
  -4  16  11       19.41       25.79      9.37 o
  -3  16  11       11.21        9.20      8.23 o
  -2  16  11       36.87       34.45      9.28 o
  -1  16  11      100.00      101.47     12.35 o
   0  16  11       43.02       69.11     10.07 o
   1  16  11       54.76       64.40     14.13 o
   2  16  11        0.00       -3.63     16.73 o
   3  16  11        0.37       -1.50     11.15 o
   4  16  11       95.07       72.84     13.19 o
   5  16  11      158.89      218.75     19.95 o
   6  16  11       29.84       38.02     20.15 o
  -7  17  11       83.13       76.22     11.24 o
  -6  17  11        0.96        8.94     11.03 o
  -5  17  11        4.36       18.03      9.08 o
  -4  17  11        3.34      -13.99     14.30 o
  -3  17  11        0.20       -0.04     17.55 o
  -2  17  11      112.31      142.97     11.15 o
  -1  17  11       30.27       48.44      9.21 o
   0  17  11        4.48        6.34      8.43 o
   1  17  11       37.31       27.53     16.41 o
   2  17  11       79.75       86.14     28.43 o
   3  17  11        7.84       19.66     14.56 o
   4  17  11        5.50       13.97     16.57 o
  -5  18  11       57.78       52.59     12.18 o
  -4  18  11        0.32       -4.56      9.92 o
  -3  18  11       31.82       19.19      9.91 o
  -2  18  11       46.71       37.53     16.08 o
  -1  18  11        3.16       10.16     23.88 o
   0  18  11       49.83       34.50     11.14 o
   1  18  11      140.77      172.31     19.75 o
   2  18  11        2.20       11.73     14.94 o
   3  18  11      484.09      500.07     34.77 o
  -3  19  11        0.43       14.80     10.64 o
  -2  19  11       99.05      128.81     14.25 o
  -1  19  11       42.66       56.70     13.11 o
   0  19  11        2.50      -11.07     11.07 o
 -12   0  12     1250.76     1235.72     45.49 o
 -10   0  12     1174.62     1150.58     35.42 o
  -8   0  12       84.43       84.81     10.72 o
  -6   0  12      135.58      122.17      9.10 o
  -4   0  12       72.16       45.82      6.82 o
  -2   0  12       63.82       42.89      5.20 o
   0   0  12      344.48      283.34      9.75 o
   2   0  12      299.42      300.24     10.72 o
   4   0  12       83.19       82.86      6.50 o
   6   0  12        3.25        1.30      5.85 o
   8   0  12       22.31       31.84      8.77 o
  10   0  12        2.47       15.92     12.67 o
 -13   1  12       89.76       87.60     10.33 o
 -12   1  12       96.93       78.98     10.56 o
 -11   1  12       79.75       94.66     13.00 o
 -10   1  12      299.97      294.26     19.01 o
  -9   1  12      978.95      979.21     21.33 o
  -8   1  12       30.78       33.46     11.54 o
  -7   1  12       53.18       54.67      5.96 o
  -6   1  12       10.43       15.20      5.36 o
  -5   1  12      142.53      156.17      6.82 o
  -4   1  12      407.99      344.87      9.53 o
  -3   1  12       18.26       12.18      5.04 o
  -2   1  12      372.15      335.00      7.80 o
  -1   1  12      236.09      211.88      7.98 o
   0   1  12       66.75       76.13      5.77 o
   1   1  12      250.17      175.49      7.27 o
   2   1  12      341.15      307.28     10.03 o
   3   1  12      241.51      230.67      6.85 o
   4   1  12        2.86        1.43      4.71 o
   5   1  12       68.35       63.64      4.67 o
   6   1  12        0.14        6.78      4.06 o
   7   1  12      389.07      448.25     14.13 o
   8   1  12        3.39        2.93      7.31 o
   9   1  12      155.07      150.66     10.53 o
  10   1  12      120.14      123.55     11.59 o
 -13   2  12        4.97        2.92      8.04 o
 -12   2  12        6.05       13.23     11.54 o
 -11   2  12       81.54       75.29      8.35 o
 -10   2  12       44.52       42.57      6.85 o
  -9   2  12      207.11      251.29     10.33 o
  -8   2  12      598.28      598.35     15.60 o
  -7   2  12        7.29        1.83      5.70 o
  -6   2  12       26.87       24.04      5.36 o
  -5   2  12     1087.26     1098.74     22.05 o
  -4   2  12      169.73      163.48      6.29 o
  -3   2  12      472.61      447.64     11.96 o
  -2   2  12       39.38       32.96      4.62 o
  -1   2  12      303.25      295.98     10.07 o
   0   2  12      173.10      206.50      8.31 o
   1   2  12       67.76       46.43      5.06 o
   2   2  12      330.79      352.66     11.51 o
   3   2  12        8.68       10.78      9.26 o
   4   2  12      235.70      203.71      9.75 o
   5   2  12        0.25        0.00      4.87 o
   6   2  12      228.44      208.96      7.23 o
   7   2  12        1.67       -1.90      4.68 o
   8   2  12       27.52       24.36      9.10 o
   9   2  12      115.57      128.43      8.81 o
  10   2  12       25.74       16.31     14.13 o
 -13   3  12      131.20      142.04     15.67 o
 -12   3  12      619.48      594.22     25.95 o
 -11   3  12        9.49        5.64     10.51 o
 -10   3  12       59.27       59.26      7.57 o
  -9   3  12       65.13       52.41      7.33 o
  -8   3  12        0.75        5.41     11.37 o
  -7   3  12      369.73      358.18     29.41 o
  -6   3  12      175.44      175.71      9.92 o
  -5   3  12       10.14       -2.33     12.51 o
  -4   3  12       10.71        6.47      9.91 o
  -3   3  12        8.94        5.36      5.89 o
  -2   3  12        1.17       -1.08      4.87 o
  -1   3  12      588.68      560.20     32.98 o
   0   3  12       11.29        6.47      7.31 o
   1   3  12       10.68        8.48      5.45 o
   2   3  12      205.73      181.83      7.98 o
   3   3  12      135.12      105.26      7.37 o
   4   3  12       11.80       12.66      4.91 o
   5   3  12       98.13      127.84      8.22 o
   6   3  12      103.89       80.91      9.42 o
   7   3  12       35.05       29.19     12.51 o
   8   3  12      119.12      108.57     10.57 o
   9   3  12       52.50       77.11     13.00 o
  10   3  12      168.09      155.64     16.25 o
 -13   4  12       19.89       26.47     20.63 o
 -12   4  12      113.25      130.54     17.32 o
 -11   4  12      354.37      338.67     34.93 o
 -10   4  12      148.90      136.09     13.69 o
  -9   4  12        9.14        7.19     11.05 o
  -8   4  12        9.96        5.63     10.40 o
  -7   4  12     1628.26     1747.83     48.67 o
  -6   4  12      193.55      166.89      9.29 o
  -5   4  12        0.31        0.59      5.64 o
  -4   4  12      232.18      191.63     18.36 o
  -3   4  12        7.84       16.94     10.40 o
  -2   4  12        8.19       11.03      3.66 o
  -1   4  12        0.01        8.97     14.78 o
   0   4  12      107.50       97.35      7.10 o
   1   4  12       50.74       68.39      6.31 o
   2   4  12      182.78      183.73     11.86 o
   3   4  12       20.48       19.52      4.97 o
   4   4  12        8.72        5.31      6.66 o
   5   4  12      410.29      375.09     12.96 o
   6   4  12      113.51      109.15      7.17 o
   7   4  12       42.02       27.90      8.29 o
   8   4  12       30.04       38.60     10.92 o
   9   4  12       26.39       16.86      8.92 o
  10   4  12       16.19        3.90     11.05 o
 -13   5  12        0.01        2.58     12.51 o
 -12   5  12       58.99       71.84     12.06 o
 -11   5  12       13.19       10.63     12.16 o
 -10   5  12        6.47       27.31     18.03 o
  -9   5  12      152.28      148.43     23.56 o
  -8   5  12        5.25        9.04      8.69 o
  -7   5  12      235.68      227.97     12.74 o
  -6   5  12      230.07      258.25     10.99 o
  -5   5  12      466.71      438.73     28.59 o
  -4   5  12      136.86      155.20      6.98 o
  -3   5  12       33.59       45.02      6.66 o
  -2   5  12        3.99        5.20      3.90 o
  -1   5  12      554.15      483.33     17.55 o
   0   5  12       15.90       23.82      8.12 o
   1   5  12       53.23       36.64      5.68 o
   2   5  12        5.00        1.58      4.46 o
   3   5  12       47.11       41.64     13.00 o
   4   5  12      163.96      129.53      8.02 o
   5   5  12       56.08       47.22      8.29 o
   6   5  12        7.65       20.83      8.50 o
   7   5  12        1.08        1.90      9.89 o
   8   5  12        7.05       14.23      8.11 o
   9   5  12        0.23      -16.57     19.01 o
  10   5  12      172.79      180.70     15.39 o
 -12   6  12        4.96       17.87     11.90 o
 -11   6  12       30.05       26.78     21.93 o
 -10   6  12       86.64      115.08     13.09 o
  -9   6  12      625.97      631.81     26.48 o
  -8   6  12        8.58       10.07     10.27 o
  -7   6  12       49.49       42.71      9.75 o
  -6   6  12        5.56       -6.47     12.18 o
  -5   6  12      295.86      275.50     12.02 o
  -4   6  12        5.75        9.33      4.81 o
  -3   6  12        1.08        0.56      4.29 o
  -2   6  12      212.15      240.33      8.49 o
  -1   6  12        2.83        7.82      4.21 o
   0   6  12      552.79      524.64     15.15 o
   1   6  12        6.75        9.59      4.87 o
   2   6  12        5.07        2.60      6.34 o
   3   6  12       21.65       23.62      8.61 o
   4   6  12       86.61       75.23      6.96 o
   5   6  12       84.53       96.06      8.45 o
   6   6  12       18.79       35.85     10.24 o
   7   6  12        2.28        1.75      9.41 o
   8   6  12       16.41       32.68     12.18 o
   9   6  12      189.01      210.73     15.02 o
  10   6  12       78.37       68.80     13.66 o
 -12   7  12      211.19      243.46     18.18 o
 -11   7  12       38.91       48.72     11.25 o
 -10   7  12       31.17       20.86     11.00 o
  -9   7  12      411.35      422.79     34.61 o
  -8   7  12      359.54      366.88     17.24 o
  -7   7  12       10.60        9.86      9.26 o
  -6   7  12       72.41       65.02     13.97 o
  -5   7  12      105.46      102.25     12.83 o
  -4   7  12      183.89      158.19      8.19 o
  -3   7  12        2.50        6.15      5.04 o
  -2   7  12      214.51      192.31      7.96 o
  -1   7  12      102.36       69.76      6.34 o
   0   7  12        3.96       -2.22      4.25 o
   1   7  12      375.40      358.80     12.33 o
   2   7  12      253.63      221.06     29.57 o
   3   7  12        0.03        4.18      5.81 o
   4   7  12      156.40      142.54      8.10 o
   5   7  12      214.44      183.74     12.25 o
   6   7  12       27.56       22.85     10.13 o
   7   7  12       36.10       35.60     17.55 o
   8   7  12      153.24      177.77     24.69 o
   9   7  12      205.98      226.96     22.58 o
 -12   8  12       89.12       89.53     16.25 o
 -11   8  12        1.68       -6.64     12.18 o
 -10   8  12        0.18        9.70      9.76 o
  -9   8  12      566.81      627.32     25.60 o
  -8   8  12      313.42      281.17     15.45 o
  -7   8  12       60.53       52.06      7.68 o
  -6   8  12        3.10      -10.47     14.13 o
  -5   8  12      141.09      107.61      7.56 o
  -4   8  12        0.60       -2.57      6.01 o
  -3   8  12      187.45      215.44      8.69 o
  -2   8  12       17.96       23.64      5.52 o
  -1   8  12      244.57      267.90      9.42 o
   0   8  12       66.62       74.61      6.62 o
   1   8  12      125.72      140.79     14.78 o
   2   8  12      128.18      115.53     12.18 o
   3   8  12       65.76       65.88     11.86 o
   4   8  12        3.17       17.14      7.48 o
   5   8  12       23.86        5.95     15.43 o
   6   8  12        0.32       22.66     10.59 o
   7   8  12        0.17        9.75     10.80 o
   8   8  12        1.95        1.94     13.97 o
   9   8  12       21.23       16.09     11.83 o
 -11   9  12      149.70      178.90     16.70 o
 -10   9  12        0.18       24.77     15.43 o
  -9   9  12        2.37        0.53      8.98 o
  -8   9  12      308.25      320.18     16.88 o
  -7   9  12        0.70        7.92     11.21 o
  -6   9  12       15.74       31.14     14.13 o
  -5   9  12       86.60       80.70      7.89 o
  -4   9  12        0.14        3.65      6.15 o
  -3   9  12      420.10      411.59     13.53 o
  -2   9  12        9.21        3.44      6.17 o
  -1   9  12       54.43       46.14      5.39 o
   0   9  12       14.62       17.50      5.22 o
   1   9  12        4.53        7.61      7.44 o
   2   9  12      161.74      164.64      9.91 o
   3   9  12        1.64       -5.74     32.49 o
   4   9  12       89.76       89.55     11.11 o
   5   9  12        2.95        1.82     32.82 o
   6   9  12       24.51       60.57     23.23 o
   7   9  12       83.73      100.69     17.38 o
   8   9  12       85.31      103.60     11.32 o
   9   9  12       41.51       55.52     11.70 o
 -11  10  12        2.97        1.23     11.06 o
 -10  10  12        0.93        2.23     11.86 o
  -9  10  12      137.29      119.56     12.18 o
  -8  10  12       55.93       45.88      8.27 o
  -7  10  12      285.33      256.36     11.15 o
  -6  10  12       30.52       20.40      7.14 o
  -5  10  12      205.05      204.55      9.92 o
  -4  10  12        8.61        9.64      6.68 o
  -3  10  12       97.44      100.52      7.73 o
  -2  10  12      210.82      220.93      8.95 o
  -1  10  12       27.22       34.22      6.34 o
   0  10  12      116.33      126.60      6.52 o
   1  10  12       18.13        0.98      7.47 o
   2  10  12       22.61       25.54      6.01 o
   3  10  12       22.93       61.69     19.01 o
   4  10  12       82.70      125.29     15.76 o
   5  10  12       55.18       41.34     11.38 o
   6  10  12       30.59       30.06     15.43 o
   7  10  12       12.18       24.11     22.42 o
   8  10  12      465.56      582.58     29.08 o
 -11  11  12      337.57      358.05     24.04 o
 -10  11  12      113.00      148.49     14.49 o
  -9  11  12      219.67      219.48     18.61 o
  -8  11  12      523.34      450.31     43.05 o
  -7  11  12       16.52        3.25     10.89 o
  -6  11  12       27.20       20.10      9.75 o
  -5  11  12       11.09        7.55      9.25 o
  -4  11  12      156.86      157.79     18.20 o
  -3  11  12      183.48      173.85     10.73 o
  -2  11  12       11.82       25.97      6.54 o
  -1  11  12      125.16      105.89     16.25 o
   0  11  12       91.94       90.25     15.11 o
   1  11  12       51.64       68.66     14.78 o
   2  11  12       38.61       33.42      6.74 o
   3  11  12       26.65       15.39      9.21 o
   4  11  12       29.46       36.79      9.73 o
   5  11  12       62.85       68.74     13.32 o
   6  11  12        5.31       16.93     12.17 o
   7  11  12       40.89       28.34     11.02 o
   8  11  12      105.40      152.31     47.12 o
 -10  12  12       27.38       22.91     11.26 o
  -9  12  12      111.70      122.90     14.83 o
  -8  12  12       22.81       18.46     11.05 o
  -7  12  12       21.89       17.50     11.08 o
  -6  12  12      158.81      168.09     19.98 o
  -5  12  12       58.63       57.81      8.10 o
  -4  12  12       65.50       42.66      8.90 o
  -3  12  12        5.51        0.32     11.37 o
  -2  12  12       15.22       29.58      7.27 o
  -1  12  12       71.93       71.39      6.79 o
   0  12  12      143.77      138.50      8.33 o
   1  12  12        5.24       -0.96      9.42 o
   2  12  12       83.71      112.26     19.82 o
   3  12  12      642.67      731.29     51.50 o
   4  12  12        0.96       15.06     12.07 o
   5  12  12      106.06      132.24     38.83 o
   6  12  12      211.51      271.17     20.31 o
   7  12  12       50.07       41.30     14.56 o
  -9  13  12       83.02       67.41     16.08 o
  -8  13  12      449.19      440.95     22.81 o
  -7  13  12      336.12      305.63     14.41 o
  -6  13  12      488.29      478.44     21.61 o
  -5  13  12      224.96      238.79     13.03 o
  -4  13  12       84.68       96.81     10.89 o
  -3  13  12       10.60        9.58      7.33 o
  -2  13  12       11.65       12.86     16.08 o
  -1  13  12       20.30       21.00     10.89 o
   0  13  12       11.71        2.02      5.07 o
   1  13  12       44.57       57.91     13.52 o
   2  13  12        8.88       28.29     15.11 o
   3  13  12      568.86      688.33     81.07 o
   4  13  12       11.96       15.43     10.53 o
   5  13  12      189.33      271.15     51.01 o
   6  13  12       24.21       66.15     16.10 o
   7  13  12       26.17        1.73     20.63 o
  -9  14  12       34.66       31.65     16.75 o
  -8  14  12      383.45      429.92     24.66 o
  -7  14  12      176.47      170.04     25.51 o
  -6  14  12      172.63      161.05     13.58 o
  -5  14  12        1.05        5.26      9.64 o
  -4  14  12      137.09      181.72     12.31 o
  -3  14  12      115.90      133.57     11.46 o
  -2  14  12       71.53       79.95     14.46 o
  -1  14  12       14.39       11.08      6.43 o
   0  14  12       80.40       95.04      7.69 o
   1  14  12      146.10      199.92     27.62 o
   2  14  12       35.86       54.77     10.94 o
   3  14  12        0.00       -2.80     10.79 o
   4  14  12       25.48       20.47     13.33 o
   5  14  12        6.44       -0.56     17.06 o
   6  14  12        6.23       -9.45     45.98 o
  -8  15  12       23.92       34.28     11.10 o
  -7  15  12       50.43       63.42     14.91 o
  -6  15  12        5.93       20.57      8.95 o
  -5  15  12        7.92       -0.13      8.27 o
  -4  15  12       99.12       99.88     10.03 o
  -3  15  12        0.12        1.90     10.07 o
  -2  15  12        0.87       -3.34      9.54 o
  -1  15  12       17.38        9.79     10.03 o
   0  15  12      216.44      284.12     24.37 o
   1  15  12      187.57      221.48     51.50 o
   2  15  12       25.09       34.48     13.60 o
   3  15  12        4.13        6.14     17.22 o
   4  15  12       12.20       15.89     11.78 o
   5  15  12       87.95        2.27     29.24 o
  -7  16  12       29.52       10.72     15.27 o
  -6  16  12       15.16       16.37      9.97 o
  -5  16  12        3.82       -0.99      9.19 o
  -4  16  12       45.64       41.47     10.30 o
  -3  16  12       13.13        6.86     13.65 o
  -2  16  12      167.21      190.79     13.92 o
  -1  16  12      314.41      323.21     17.73 o
   0  16  12       13.01       22.01     16.28 o
   1  16  12       25.41       23.31     30.06 o
   2  16  12       60.70       45.06     11.11 o
   3  16  12       42.97       34.30     17.87 o
   4  16  12        7.47       -8.45     20.15 o
  -5  17  12       39.81       29.99     15.11 o
  -4  17  12      170.77      231.63     14.27 o
  -3  17  12      281.38      328.57     17.67 o
  -2  17  12       14.82       21.30     16.51 o
  -1  17  12       25.26       50.63     17.01 o
   0  17  12       24.73       30.86     12.25 o
   1  17  12       56.91       52.94     13.11 o
   2  17  12        0.17        2.46     16.08 o
  -2  18  12       19.78       20.85     12.48 o
  -1  18  12      235.95      255.81     18.92 o
 -11   0  13      341.88      330.13     19.82 o
  -9   0  13      506.79      515.67     20.47 o
  -7   0  13      301.69      270.34     14.30 o
  -5   0  13       43.26       43.22      6.82 o
  -3   0  13      522.43      478.62     17.22 o
  -1   0  13        9.54       11.70      3.25 o
   1   0  13       62.55       11.37     14.95 o
   3   0  13      288.86      265.47     18.20 o
   5   0  13        6.94       -6.17     14.95 o
   7   0  13      149.49      183.59     18.52 o
 -12   1  13        1.19       11.53      9.98 o
 -11   1  13       20.51       23.22      8.74 o
 -10   1  13        1.01       -7.34      7.34 o
  -9   1  13      141.97      124.62      8.50 o
  -8   1  13      330.64      325.08     10.57 o
  -7   1  13       66.10       62.25      6.47 o
  -6   1  13       12.34       11.94      4.58 o
  -5   1  13       10.84       15.64      4.51 o
  -4   1  13       42.24       55.17     10.24 o
  -3   1  13        3.84        4.10      4.71 o
  -2   1  13        0.08       -4.53      4.91 o
  -1   1  13        6.93       11.14      5.85 o
   0   1  13        0.00       -1.84      4.04 o
   1   1  13       21.92       25.77      8.12 o
   2   1  13      152.43      124.21     10.24 o
   3   1  13        1.72        2.32      6.01 o
   4   1  13      356.48      323.10     14.30 o
   5   1  13      103.91       93.83      6.68 o
   6   1  13       25.33       39.53      5.72 o
   7   1  13       75.20       78.51      8.12 o
   8   1  13        6.65       -8.18      8.44 o
   9   1  13       63.90       64.66     10.72 o
 -12   2  13        0.16       -4.77      9.75 o
 -11   2  13      292.78      364.64     14.36 o
 -10   2  13       20.69       33.21      7.49 o
  -9   2  13       32.59       19.71      6.15 o
  -8   2  13        4.19       14.88      5.95 o
  -7   2  13        8.74       10.79      5.17 o
  -6   2  13        0.53       10.90      6.17 o
  -5   2  13       34.23       14.72     11.21 o
  -4   2  13      456.66      434.93     16.08 o
  -3   2  13      141.21      114.28      7.17 o
  -2   2  13      684.41      570.50     24.53 o
  -1   2  13       13.85       15.89      4.96 o
   0   2  13       33.73       32.55      8.95 o
   1   2  13       68.15       58.46      5.58 o
   2   2  13       57.39       61.92      6.01 o
   3   2  13        0.43        3.90      5.36 o
   4   2  13      198.58      241.57     22.10 o
   5   2  13       11.15       -0.15      5.64 o
   6   2  13      156.04      141.68      8.87 o
   7   2  13      129.82      130.24     18.52 o
   8   2  13       12.72        3.17     11.37 o
   9   2  13       42.18       31.52     13.00 o
 -12   3  13      251.54      234.60     19.98 o
 -11   3  13        6.31       25.96      9.52 o
 -10   3  13      105.51      105.00     21.28 o
  -9   3  13       86.35      105.52     12.02 o
  -8   3  13       10.99        9.96     13.32 o
  -7   3  13      173.42      152.94     14.30 o
  -6   3  13      212.50      218.22     11.07 o
  -5   3  13      165.18      217.20     10.32 o
  -4   3  13       85.31       86.76      6.59 o
  -3   3  13       23.99       24.50     11.21 o
  -2   3  13      105.55       85.25      6.85 o
  -1   3  13       64.11       66.82      6.33 o
   0   3  13        6.15       10.24      5.02 o
   1   3  13       33.21       15.10      8.77 o
   2   3  13      295.53      325.29     11.54 o
   3   3  13       66.47      106.98     19.50 o
   4   3  13       35.20       72.50     17.06 o
   5   3  13       65.12       37.75      6.36 o
   6   3  13        1.46       -2.59     19.50 o
   7   3  13        1.53        3.71      8.42 o
   8   3  13       39.14       22.16      9.11 o
   9   3  13      130.61      118.28     12.35 o
 -12   4  13       79.54       67.46     18.52 o
 -11   4  13      148.74      152.61     16.93 o
 -10   4  13      533.16      612.92     51.83 o
  -9   4  13      160.73      143.15     13.48 o
  -8   4  13       73.16       78.11     14.13 o
  -7   4  13      172.87      170.96     10.22 o
  -6   4  13       22.59       27.89      7.51 o
  -5   4  13      116.41       79.96      7.02 o
  -4   4  13       21.33       28.35      6.67 o
  -3   4  13       11.83        9.26      6.14 o
  -2   4  13       25.44        7.73     13.00 o
  -1   4  13       15.58       21.64      8.77 o
   0   4  13        1.73        2.65      5.43 o
   1   4  13      355.89      322.97     12.04 o
   2   4  13       44.79       34.12      6.10 o
   3   4  13      191.91      181.91     16.41 o
   4   4  13       16.21        9.66     10.89 o
   5   4  13       10.62        6.69      6.81 o
   6   4  13       45.81       43.48      7.32 o
   7   4  13       25.64       22.79     19.17 o
   8   4  13      120.90      111.76     10.54 o
   9   4  13        3.35       -0.11     10.45 o
 -12   5  13       19.40       40.39     11.61 o
 -11   5  13       72.30       81.08     31.68 o
 -10   5  13       65.64       81.09     14.20 o
  -9   5  13       14.20       -3.40     10.53 o
  -8   5  13      164.11      152.42     11.21 o
  -7   5  13       34.93       21.65      7.81 o
  -6   5  13      159.78      131.46      9.35 o
  -5   5  13        2.12        1.57      6.05 o
  -4   5  13       72.80       63.17      8.85 o
  -3   5  13       18.16       31.87      6.48 o
  -2   5  13       59.13       45.77      6.58 o
  -1   5  13      367.58      437.08     13.58 o
   0   5  13       41.63       48.88      6.64 o
   1   5  13      107.55       97.85     12.18 o
   2   5  13        0.76       -4.07      6.14 o
   3   5  13       18.47        9.68     10.56 o
   4   5  13       78.43       99.41      7.10 o
   5   5  13       17.75       16.72      6.81 o
   6   5  13       22.78       14.50      9.98 o
   7   5  13      108.40       89.09     11.00 o
   8   5  13       17.67        9.69     12.26 o
   9   5  13        2.33       -3.96     10.91 o
 -12   6  13       23.53       95.53     24.04 o
 -11   6  13       27.40       30.33     11.56 o
 -10   6  13      226.80      196.63     24.37 o
  -9   6  13      109.63      125.21     45.65 o
  -8   6  13      336.47      313.23     17.75 o
  -7   6  13       11.53        4.03      7.57 o
  -6   6  13        0.00       -2.95      6.89 o
  -5   6  13      182.11      180.66     10.14 o
  -4   6  13      138.65      104.46      7.94 o
  -3   6  13      164.76      154.70     23.07 o
  -2   6  13        6.14       -5.20      5.20 o
  -1   6  13        0.31       12.86     16.90 o
   0   6  13       62.72       63.75     18.52 o
   1   6  13      308.64      269.37     10.77 o
   2   6  13      102.12      106.76      8.75 o
   3   6  13       77.90       74.17     19.17 o
   4   6  13        6.47       13.72     16.57 o
   5   6  13       28.11       30.34      7.80 o
   6   6  13       60.75       31.88     13.16 o
   7   6  13        9.19        8.20      8.39 o
   8   6  13       10.88       27.54     13.48 o
   9   6  13      117.71      112.59     20.47 o
 -11   7  13       25.21       13.43     12.78 o
 -10   7  13      344.26      347.58     52.15 o
  -9   7  13      177.70      162.37     13.50 o
  -8   7  13      276.55      286.21     32.01 o
  -7   7  13       82.36       95.68     10.31 o
  -6   7  13       50.92       52.78      9.90 o
  -5   7  13      105.21       93.06      8.94 o
  -4   7  13        2.77       -8.11      8.11 o
  -3   7  13        4.93       16.55      7.02 o
  -2   7  13       78.15       80.32      6.91 o
  -1   7  13       11.67        9.36      6.66 o
   0   7  13       21.09       18.49     15.92 o
   1   7  13       64.40       80.00      7.73 o
   2   7  13        0.26        3.78     15.92 o
   3   7  13        0.49       -5.32      5.32 o
   4   7  13        7.35        3.66      6.45 o
   5   7  13       21.88       23.05      7.92 o
   6   7  13        9.84       14.01      7.87 o
   7   7  13       69.00       42.90     11.47 o
   8   7  13       82.93       82.62     29.24 o
 -11   8  13        0.00        2.08     15.28 o
 -10   8  13      208.44      212.89     17.12 o
  -9   8  13      254.69      239.42     18.03 o
  -8   8  13      481.52      525.99     40.13 o
  -7   8  13      300.77      318.75     18.23 o
  -6   8  13       31.78       40.49     14.62 o
  -5   8  13      158.48      158.55     49.23 o
  -4   8  13       25.39       24.08      9.10 o
  -3   8  13       48.31       52.77      7.72 o
  -2   8  13       26.86       16.70      6.18 o
  -1   8  13       59.52       56.67      6.98 o
   0   8  13        6.27        5.46      7.08 o
   1   8  13        3.28       10.50      9.42 o
   2   8  13      144.87      151.74     22.91 o
   3   8  13       56.90       70.63      9.59 o
   4   8  13        0.14        6.33     10.63 o
   5   8  13        3.98      -11.51     11.51 o
   6   8  13      469.55      484.95     23.58 o
   7   8  13       14.19       19.08      9.15 o
   8   8  13       30.10       10.98     12.51 o
 -10   9  13       25.87        0.25     29.73 o
  -9   9  13       56.61       75.60     13.16 o
  -8   9  13       17.83       33.67     13.79 o
  -7   9  13      317.87      293.89     17.21 o
  -6   9  13        3.68       19.97     10.64 o
  -5   9  13       76.55       89.82     14.46 o
  -4   9  13       53.70       49.04      8.41 o
  -3   9  13        0.98       -6.98      6.98 o
  -2   9  13       14.60        5.73     11.70 o
  -1   9  13        0.17       -0.68      6.96 o
   0   9  13       16.72       17.10      6.65 o
   1   9  13       44.98       59.10      7.27 o
   2   9  13       19.20       24.79     13.16 o
   3   9  13        9.22        5.35      8.94 o
   4   9  13       64.69       51.01      9.79 o
   5   9  13      194.75      207.48     14.04 o
   6   9  13      112.67      122.27     13.97 o
   7   9  13      122.83      130.73     30.38 o
   8   9  13       24.37       22.29     12.51 o
 -10  10  13        1.05       21.45     12.02 o
  -9  10  13        4.58        0.45     11.48 o
  -8  10  13      224.54      219.85     17.87 o
  -7  10  13       17.89       13.19     13.58 o
  -6  10  13       23.92       27.83     24.86 o
  -5  10  13       44.52       43.79     11.02 o
  -4  10  13      331.28      356.33     23.23 o
  -3  10  13       24.67       29.98     14.62 o
  -2  10  13        1.78       -3.46      8.20 o
  -1  10  13       71.79       65.67     10.40 o
   0  10  13       12.56       27.04      9.59 o
   1  10  13       42.56       42.92      7.32 o
   2  10  13      497.60      558.50     24.53 o
   3  10  13        9.80        8.70     12.33 o
   4  10  13       20.22       10.76     11.00 o
   5  10  13       56.55       40.99     12.02 o
   6  10  13      287.11      330.04     23.72 o
   7  10  13        0.00        7.93     10.88 o
  -9  11  13      104.47      118.20     13.83 o
  -8  11  13        0.36      -11.66     11.66 o
  -7  11  13      509.41      589.50     49.88 o
  -6  11  13      378.28      419.80     22.85 o
  -5  11  13      267.09      275.61     28.92 o
  -4  11  13       99.81       98.29     19.50 o
  -3  11  13       16.17       33.51     18.68 o
  -2  11  13        3.72       10.90      7.08 o
  -1  11  13        2.89       -3.11      8.94 o
   0  11  13       94.87       78.53     31.03 o
   1  11  13       27.59       44.59      8.12 o
   2  11  13        4.18       -3.57     12.79 o
   3  11  13       44.38       72.15     14.62 o
   4  11  13       77.33      107.96     13.97 o
   5  11  13        4.98        7.37     17.71 o
   6  11  13        4.48       16.40     12.67 o
   7  11  13        0.73       13.82     19.66 o
  -9  12  13      126.34      155.32     26.64 o
  -8  12  13        9.59        9.85     12.56 o
  -7  12  13       29.70       28.12     10.27 o
  -6  12  13        8.41       11.07     15.43 o
  -5  12  13        1.24        9.02     23.07 o
  -4  12  13       67.56       57.35     14.24 o
  -3  12  13      120.27      129.26     13.04 o
  -2  12  13      269.42      276.71     14.46 o
  -1  12  13        5.89        0.96     11.05 o
   0  12  13      330.33      383.50     33.14 o
   1  12  13        0.48        4.85     11.54 o
   2  12  13       12.25       22.27     19.50 o
   3  12  13      228.75      266.21     17.66 o
   4  12  13        5.28      -10.65     25.51 o
   5  12  13      375.60      474.00     62.22 o
   6  12  13       59.33       85.34     16.95 o
  -8  13  13       21.10       20.01     12.49 o
  -7  13  13        4.48       19.06     15.29 o
  -6  13  13        6.97        0.96     12.54 o
  -5  13  13      132.82      153.27     17.55 o
  -4  13  13       22.05       27.89     24.37 o
  -3  13  13       43.05       41.93     10.70 o
  -2  13  13       30.25       21.75      8.22 o
  -1  13  13       16.86        2.28     23.07 o
   0  13  13        2.90        1.56      8.12 o
   1  13  13        0.00       -7.26      9.24 o
   2  13  13       56.81       65.73     11.70 o
   3  13  13        0.02      -11.05     39.32 o
   4  13  13       10.31       -9.35     12.98 o
   5  13  13        3.69        8.12     12.67 o
  -7  14  13      136.80      183.49     16.65 o
  -6  14  13      193.01      248.66     18.25 o
  -5  14  13       23.80       46.89     13.65 o
  -4  14  13       22.15       17.55     12.08 o
  -3  14  13        5.22        8.04     23.07 o
  -2  14  13      170.10      194.74     14.44 o
  -1  14  13       76.67       68.07     10.56 o
   0  14  13        3.36       29.06     12.63 o
   1  14  13        5.25        5.90     20.96 o
   2  14  13        0.78      -12.86     12.86 o
   3  14  13       18.73       28.09     22.91 o
   4  14  13        3.86       -2.26     12.35 o
  -6  15  13       22.02       55.83     23.56 o
  -5  15  13       42.00       23.35     17.87 o
  -4  15  13       20.52       38.79     22.42 o
  -3  15  13       14.49       18.19     13.32 o
  -2  15  13       77.43       60.72     10.12 o
  -1  15  13       24.05       10.05     14.36 o
   0  15  13        9.28       11.46     13.53 o
   1  15  13       33.27       54.64     15.69 o
   2  15  13      133.73      188.65     18.04 o
   3  15  13        9.59      -15.68     32.17 o
  -4  16  13        0.09       12.59     15.60 o
  -3  16  13      141.67      167.97     17.75 o
  -2  16  13       56.93       76.53     15.04 o
  -1  16  13       24.65        4.19     28.43 o
   0  16  13       29.34       -5.52     28.27 o
   1  16  13      114.94      109.40     28.43 o
 -10   0  14        7.60        0.97     12.02 o
  -8   0  14        5.10       18.85     10.72 o
  -6   0  14      259.00      225.18     11.70 o
  -4   0  14        4.69        1.30      6.50 o
  -2   0  14      114.79       63.69     17.55 o
   0   0  14      182.59       82.53     18.85 o
   2   0  14        1.93       -5.52     10.72 o
   4   0  14      668.19      732.40     36.07 o
   6   0  14       74.43      115.35     16.57 o
 -11   1  14       19.70       43.88      8.50 o
 -10   1  14       94.46       86.92      9.91 o
  -9   1  14       68.85       84.73      7.42 o
  -8   1  14        6.02       11.89      5.86 o
  -7   1  14       83.81       68.61      6.52 o
  -6   1  14        3.73       14.74     11.70 o
  -5   1  14       40.99       28.09      4.94 o
  -4   1  14       52.09       32.55     10.40 o
  -3   1  14       92.13      106.72     12.51 o
  -2   1  14        0.06       11.38     14.13 o
  -1   1  14       99.47      104.97     12.18 o
   0   1  14      264.60      221.31     18.36 o
   1   1  14      130.57      115.45     13.53 o
   2   1  14       13.78        8.35     13.97 o
   3   1  14       32.34       21.62      9.66 o
   4   1  14       51.26       62.56     11.52 o
   5   1  14      105.71      110.36     15.27 o
   6   1  14        7.24       18.96     11.69 o
   7   1  14      118.98      127.05     17.55 o
 -11   2  14        8.21       -2.40      9.49 o
 -10   2  14       17.20        9.59     14.13 o
  -9   2  14        3.82        9.12      6.55 o
  -8   2  14      116.68      132.09      8.19 o
  -7   2  14       81.94       92.22     12.18 o
  -6   2  14       66.24       46.08      8.14 o
  -5   2  14      288.43      235.68     24.69 o
  -4   2  14        8.40        8.34     10.89 o
  -3   2  14       93.28      101.45     16.25 o
  -2   2  14        2.94        8.93      7.96 o
  -1   2  14        0.23       14.93     14.30 o
   0   2  14      107.04      122.27     24.53 o
   1   2  14      134.65      117.85     13.83 o
   2   2  14        6.69       18.33      4.86 o
   3   2  14        0.04       -2.78     14.62 o
   4   2  14       34.78       48.25     12.97 o
   5   2  14        0.85       -3.99     10.70 o
   6   2  14      520.70      583.67     29.24 o
   7   2  14        1.12       14.95     19.17 o
 -11   3  14        0.35       15.06      9.21 o
 -10   3  14       16.16       17.46     21.45 o
  -9   3  14      105.28      104.87     14.62 o
  -8   3  14        2.90        0.59     10.40 o
  -7   3  14       27.06       22.56      6.47 o
  -6   3  14       49.22       55.87     14.13 o
  -5   3  14        9.08       19.52      6.84 o
  -4   3  14        2.10       18.91      6.73 o
  -3   3  14      208.47      221.15     16.41 o
  -2   3  14       45.46       30.51      6.35 o
  -1   3  14      348.73      368.22     12.97 o
   0   3  14        3.19       -6.19     20.96 o
   1   3  14       27.34       22.29      6.09 o
   2   3  14        8.27        4.67     13.81 o
   3   3  14       27.22       32.33     11.54 o
   4   3  14      102.65      115.52      7.91 o
   5   3  14       64.50       44.20     11.37 o
   6   3  14      210.76      220.55     30.06 o
   7   3  14      247.60      246.62     23.40 o
   8   3  14       28.35       12.35     15.60 o
 -11   4  14       28.94       33.79     32.01 o
 -10   4  14        7.08        6.68      9.15 o
  -9   4  14       93.64       81.35     12.02 o
  -8   4  14      140.84      141.74     11.54 o
  -7   4  14        0.11       13.69      7.99 o
  -6   4  14       75.50       66.57      8.56 o
  -5   4  14       17.59        8.91      7.23 o
  -4   4  14       18.86       37.55      7.08 o
  -3   4  14        4.01       -2.91     25.83 o
  -2   4  14       74.83       75.41      8.12 o
  -1   4  14        6.47       17.84      9.10 o
   0   4  14       44.72       50.90     12.67 o
   1   4  14      115.89      130.39      8.41 o
   2   4  14       18.14       36.61     10.24 o
   3   4  14        0.00       11.45      6.33 o
   4   4  14      224.01      169.19      9.40 o
   5   4  14       14.47       27.39      7.83 o
   6   4  14      199.68      187.17     12.71 o
   7   4  14       22.43       17.63      8.36 o
   8   4  14       33.18       24.63     10.30 o
 -11   5  14      150.28      138.18     11.81 o
 -10   5  14        0.00       -3.44     14.13 o
  -9   5  14        0.51        2.62      8.56 o
  -8   5  14       34.69       23.59      9.12 o
  -7   5  14       54.13       52.01      8.27 o
  -6   5  14      433.13      455.70     15.97 o
  -5   5  14       40.57       20.34     12.02 o
  -4   5  14       30.40       28.11      7.50 o
  -3   5  14      416.37      421.55     14.71 o
  -2   5  14        4.76       -0.41     13.48 o
  -1   5  14       12.69       16.64      7.23 o
   0   5  14      183.72      243.99     22.91 o
   1   5  14        1.94       -0.15      4.72 o
   2   5  14       15.73        9.94      6.98 o
   3   5  14       26.87       19.47      7.20 o
   4   5  14      445.25      484.83     15.66 o
   5   5  14        0.38       -0.37     10.24 o
   6   5  14        2.67       -7.74     10.20 o
   7   5  14       15.30       18.96      9.59 o
   8   5  14       10.19        9.13     11.28 o
 -10   6  14      414.79      376.50     17.17 o
  -9   6  14      120.48      102.85     16.73 o
  -8   6  14      147.17      142.78     12.18 o
  -7   6  14        7.53        8.21      9.36 o
  -6   6  14      170.40      151.85     10.01 o
  -5   6  14        7.42        0.32     15.92 o
  -4   6  14       70.74       95.01     15.43 o
  -3   6  14       97.73      111.29     18.36 o
  -2   6  14      125.46      136.94      9.17 o
  -1   6  14        8.87       18.47     13.32 o
   0   6  14       86.71       93.89     18.03 o
   1   6  14       10.25        4.57      6.23 o
   2   6  14       18.90       45.30     19.98 o
   3   6  14      268.07      274.38     20.63 o
   4   6  14      116.74      158.81     11.20 o
   5   6  14       22.61       18.49     12.02 o
   6   6  14       22.00       19.13     10.08 o
   7   6  14        2.76       -3.40     11.40 o
 -10   7  14        4.37      -10.43     13.00 o
  -9   7  14       49.85       58.35     25.83 o
  -8   7  14       39.84       26.97      9.19 o
  -7   7  14       56.59       47.67     17.38 o
  -6   7  14       14.79       17.69      9.39 o
  -5   7  14       14.92        9.19      9.36 o
  -4   7  14       31.40       43.04     21.28 o
  -3   7  14        2.80        2.34     16.57 o
  -2   7  14      116.56      137.30     12.35 o
  -1   7  14       88.27      127.12     20.80 o
   0   7  14      316.63      337.51     22.42 o
   1   7  14      183.35      197.03     10.08 o
   2   7  14       94.37       98.76      8.25 o
   3   7  14      164.30      182.97     19.98 o
   4   7  14      213.33      227.38     31.52 o
   5   7  14       85.53       68.05     11.29 o
   6   7  14      142.81      146.96     13.32 o
   7   7  14      109.24      101.77     25.51 o
 -10   8  14       84.94       76.03     22.42 o
  -9   8  14       88.40       96.26     13.40 o
  -8   8  14      287.84      304.70     42.08 o
  -7   8  14      305.59      333.89     15.99 o
  -6   8  14       23.08       36.03     10.07 o
  -5   8  14       14.03       14.97      8.27 o
  -4   8  14       89.44       93.22      9.94 o
  -3   8  14        7.43      -13.00     24.37 o
  -2   8  14      390.67      467.64     15.74 o
  -1   8  14        2.25       13.82      7.96 o
   0   8  14       79.00       85.95      8.92 o
   1   8  14        0.40       -7.22     10.24 o
   2   8  14      241.28      284.67     23.07 o
   3   8  14      222.45      210.95     22.42 o
   4   8  14        8.53        5.69      8.79 o
   5   8  14       79.40      109.74     23.72 o
   6   8  14      117.49      124.92     23.07 o
   7   8  14      278.35      312.68     40.94 o
  -9   9  14        1.82       -6.63     14.91 o
  -8   9  14        0.13       16.91     11.47 o
  -7   9  14       28.40       16.62     11.94 o
  -6   9  14       34.07       29.18     10.08 o
  -5   9  14       16.78       24.84      8.21 o
  -4   9  14        0.06       -3.48      8.23 o
  -3   9  14       32.31       27.04      8.81 o
  -2   9  14       10.34       25.02     18.52 o
  -1   9  14      392.00      415.36     15.20 o
   0   9  14        4.30       18.43      9.10 o
   1   9  14        4.92       13.23      6.74 o
   2   9  14      107.47       82.69      9.75 o
   3   9  14        1.18      -11.45     11.45 o
   4   9  14        0.15        9.71      9.39 o
   5   9  14      124.56      169.50     22.91 o
   6   9  14      168.67      189.64     15.69 o
  -9  10  14       17.61       11.39     30.06 o
  -8  10  14       29.08       40.35     23.72 o
  -7  10  14        3.40        9.59     11.59 o
  -6  10  14        4.00       -1.05     20.80 o
  -5  10  14        4.95        9.54      8.98 o
  -4  10  14        2.42        3.25      8.31 o
  -3  10  14        0.44       -0.12      8.61 o
  -2  10  14       62.25       71.84     10.01 o
  -1  10  14       91.86      102.47     11.02 o
   0  10  14       10.12       17.57      8.17 o
   1  10  14       92.13       89.58     17.87 o
   2  10  14       60.88       78.28     27.94 o
   3  10  14      143.94      157.97     25.51 o
   4  10  14      237.73      242.10     19.17 o
   5  10  14        8.22        6.21     28.59 o
   6  10  14       14.36        3.07     12.31 o
  -8  11  14       84.95       86.30     12.18 o
  -7  11  14      133.26      127.80     13.79 o
  -6  11  14       48.85       62.46     15.36 o
  -5  11  14       56.99       82.64     21.45 o
  -4  11  14       61.19       51.58      9.88 o
  -3  11  14      166.17      176.68     12.82 o
  -2  11  14      137.78      169.63     33.79 o
  -1  11  14       33.36       56.50      8.66 o
   0  11  14       39.40       34.93      8.85 o
   1  11  14      147.76      156.98     15.45 o
   2  11  14      193.47      253.54     45.65 o
   3  11  14      248.55      207.92     17.85 o
   4  11  14       27.09       17.06     13.14 o
   5  11  14      244.88      315.22     20.22 o
  -7  12  14        4.90       20.26     12.51 o
  -6  12  14       23.72       16.03     11.08 o
  -5  12  14      228.81      233.41     37.53 o
  -4  12  14       74.76       73.67     12.14 o
  -3  12  14      109.65      109.47     10.74 o
  -2  12  14        0.42       -0.80     14.95 o
  -1  12  14        9.38      -14.13     19.33 o
   0  12  14      181.73      208.06     40.94 o
   1  12  14      206.55      272.91     22.91 o
   2  12  14       28.64       33.65     13.16 o
   3  12  14      185.71      236.29     18.58 o
   4  12  14       22.02       17.88     10.93 o
  -6  13  14       11.55       39.93     15.07 o
  -5  13  14       13.65       23.29     13.67 o
  -4  13  14      198.22      201.51     24.53 o
  -3  13  14       99.05      121.44     35.58 o
  -2  13  14       12.73       22.10     12.67 o
  -1  13  14       79.11       88.96     23.23 o
   0  13  14      243.50      314.34     19.67 o
   1  13  14       43.04       60.34     14.48 o
   2  13  14       24.89       11.32     12.40 o
   3  13  14       23.77       18.52     21.12 o
  -5  14  14       48.62       55.53     12.70 o
  -4  14  14       58.87       51.57     16.90 o
  -3  14  14        4.87        1.34      9.10 o
  -2  14  14        7.11       20.67     10.52 o
  -1  14  14      423.39      442.96     36.55 o
   0  14  14        0.04       11.28     11.70 o
   1  14  14      234.76      245.00     18.60 o
   2  14  14      105.71       66.94     16.25 o
  -2  15  14        4.89       -7.52     19.98 o
  -1  15  14       47.77       51.66     15.60 o
  -9   0  15       50.34       51.34      8.45 o
  -7   0  15       24.25       31.19      9.10 o
  -5   0  15       26.07       -2.60     21.45 o
  -3   0  15        4.52      -12.67     12.67 o
  -1   0  15        2.10       -8.45     18.20 o
   1   0  15       25.95       -6.17     17.87 o
   3   0  15       98.25      136.15     16.90 o
   5   0  15      188.25      200.48     25.34 o
 -10   1  15       47.87       46.83      8.27 o
  -9   1  15      213.33      198.80     10.44 o
  -8   1  15       17.11       24.37      8.36 o
  -7   1  15       16.29        9.42      8.77 o
  -6   1  15       22.73       26.27      8.36 o
  -5   1  15        5.75        3.59     13.76 o
  -4   1  15        7.59       18.82      9.41 o
  -3   1  15       39.67       28.25     10.04 o
  -2   1  15        0.10      -10.11     10.64 o
  -1   1  15       27.61       41.94     13.44 o
   0   1  15        2.30       -6.52     12.98 o
   1   1  15        2.35       -4.11     12.91 o
   2   1  15       10.11       45.12     11.60 o
   3   1  15       30.01       41.52     24.37 o
   4   1  15      315.78      349.18     19.23 o
   5   1  15       37.78       16.45     12.00 o
   6   1  15       31.28       38.67     20.15 o
 -10   2  15       87.36       81.20     11.46 o
  -9   2  15       19.94       27.82     10.23 o
  -8   2  15      109.23      100.24     10.03 o
  -7   2  15        3.03       -1.69      8.41 o
  -6   2  15        2.16        3.39      8.12 o
  -5   2  15       10.90        0.31     12.83 o
  -4   2  15      126.82      154.88     16.41 o
  -3   2  15       81.63      121.00     12.21 o
  -2   2  15      128.92      122.75     16.25 o
  -1   2  15       71.64       56.90     14.39 o
   0   2  15      166.74      169.36     15.92 o
   1   2  15       58.78       65.02     12.25 o
   2   2  15      116.25      131.22     14.62 o
   3   2  15       94.66      149.15     16.70 o
   4   2  15       51.29       74.88     14.62 o
   5   2  15        0.01        1.87     12.71 o
   6   2  15       46.38       57.19     16.25 o
   7   2  15       62.51      107.55     22.42 o
 -10   3  15        3.54       -6.46     10.08 o
  -9   3  15       24.85       27.57     12.51 o
  -8   3  15      117.34       92.93      9.40 o
  -7   3  15        7.44       -2.93      8.82 o
  -6   3  15       13.66        5.14      8.41 o
  -5   3  15       12.23       -2.62     18.03 o
  -4   3  15       23.35       13.00      6.65 o
  -3   3  15        2.03        2.79     26.32 o
  -2   3  15       26.65       29.66     12.18 o
  -1   3  15      217.43      200.36     16.98 o
   0   3  15       72.09       69.67     14.39 o
   1   3  15       19.32       34.28     10.89 o
   2   3  15       95.16      133.86     14.12 o
   3   3  15       65.74       78.85     12.35 o
   4   3  15      192.38      222.82     14.60 o
   5   3  15       13.22       16.57     15.27 o
   6   3  15        8.29       29.57     21.12 o
 -10   4  15        0.80      -14.46     14.46 o
  -9   4  15       23.82       20.62     18.85 o
  -8   4  15       60.78       51.27      9.59 o
  -7   4  15       96.35       93.88     17.87 o
  -6   4  15        4.50       16.90     11.86 o
  -5   4  15       71.03       99.46     15.60 o
  -4   4  15        4.64        0.72      7.10 o
  -3   4  15       62.24       42.69      9.91 o
  -2   4  15        0.09        2.69      6.10 o
  -1   4  15       50.56       31.09      6.78 o
   0   4  15      102.21      112.85      9.42 o
   1   4  15       66.69      114.96     11.29 o
   2   4  15      203.36      271.31     16.40 o
   3   4  15       21.42       48.86     25.51 o
   4   4  15      101.66      105.77     16.41 o
   5   4  15       59.72       97.15     18.85 o
   6   4  15       20.49      -16.90     16.90 o
  -9   5  15       83.92       82.11     10.77 o
  -8   5  15        9.67        4.28      8.61 o
  -7   5  15        3.37       -9.59      9.59 o
  -6   5  15      295.37      299.80     13.97 o
  -5   5  15      328.35      379.11     15.06 o
  -4   5  15       16.06       27.56     23.23 o
  -3   5  15       33.14       61.07     15.27 o
  -2   5  15      149.51      163.55     23.40 o
  -1   5  15        0.01       -5.29     15.27 o
   0   5  15       64.55       57.08     29.08 o
   1   5  15       21.44       23.70     20.47 o
   2   5  15       24.99       24.00     12.83 o
   3   5  15        1.95        2.82     12.02 o
   4   5  15        1.74        8.45     17.22 o
   5   5  15       56.04       67.59     24.37 o
   6   5  15       34.89        8.77     16.57 o
  -9   6  15       18.75       19.81     10.89 o
  -8   6  15        6.29        9.87     10.23 o
  -7   6  15       62.66       81.43     11.07 o
  -6   6  15        0.38       31.33     17.38 o
  -5   6  15       36.44       40.45     13.48 o
  -4   6  15       59.29       70.79     14.46 o
  -3   6  15       29.69       22.94     14.30 o
  -2   6  15        9.37        6.42      6.01 o
  -1   6  15      158.93      216.16     10.45 o
   0   6  15       15.57       16.62     23.07 o
   1   6  15       18.14       10.97      7.97 o
   2   6  15      146.42      144.43     11.70 o
   3   6  15        0.83        0.11     15.92 o
   4   6  15       72.61       97.88     31.68 o
   5   6  15      325.90      332.78     47.28 o
   6   6  15      199.13      336.63     36.39 o
  -9   7  15        2.12       -3.73     23.72 o
  -8   7  15        1.27       -0.45      9.59 o
  -7   7  15       32.84       35.80     13.48 o
  -6   7  15      190.89      207.86     12.08 o
  -5   7  15       24.00       33.00      7.53 o
  -4   7  15        0.17       19.87     12.83 o
  -3   7  15       31.47       40.38     20.15 o
  -2   7  15      126.77      167.42     25.18 o
  -1   7  15       61.63       87.81      8.75 o
   0   7  15      653.35      767.13     26.07 o
   1   7  15        0.37        5.46      7.44 o
   2   7  15      103.90      118.53     10.07 o
   3   7  15       91.90       88.26     11.29 o
   4   7  15       39.41       49.38     21.77 o
   5   7  15       22.28       43.47     10.46 o
  -8   8  15       22.41       14.95     20.63 o
  -7   8  15        1.60       19.89      9.80 o
  -6   8  15        1.39       -2.51     11.54 o
  -5   8  15      437.65      478.13     51.18 o
  -4   8  15        0.23       -8.01      9.62 o
  -3   8  15        4.10       -4.36      7.03 o
  -2   8  15       17.43       33.61     25.51 o
  -1   8  15       60.65       42.98     12.67 o
   0   8  15       10.25       11.08      8.74 o
   1   8  15      344.54      422.20     16.38 o
   2   8  15       16.35       25.97     10.10 o
   3   8  15       14.19       21.71     10.72 o
   4   8  15        0.06       -0.55     21.12 o
   5   8  15       23.23        7.13     12.78 o
  -8   9  15       13.58        6.01     13.33 o
  -7   9  15       66.78       90.53     12.34 o
  -6   9  15        2.16      -14.46     14.46 o
  -5   9  15       28.75       17.54      9.38 o
  -4   9  15       18.02       18.38      9.61 o
  -3   9  15      306.81      381.22     17.08 o
  -2   9  15        2.11        9.22      8.48 o
  -1   9  15      120.63      143.83     16.57 o
   0   9  15       41.02       37.11      9.52 o
   1   9  15       35.05       47.93     28.11 o
   2   9  15       90.06       99.73     31.84 o
   3   9  15       17.90       26.10     13.48 o
   4   9  15       33.38       35.46     13.82 o
  -7  10  15       40.42       48.35     17.71 o
  -6  10  15      241.97      254.80     20.15 o
  -5  10  15        2.21       11.73     10.95 o
  -4  10  15      160.05      192.03     25.83 o
  -3  10  15        5.68       26.82     11.37 o
  -2  10  15      108.82      127.77     20.15 o
  -1  10  15        4.50       11.85     11.54 o
   0  10  15       55.10       96.55     10.28 o
   1  10  15      146.90      156.12     32.17 o
   2  10  15        0.06        1.00     10.68 o
   3  10  15      117.76      126.23     19.98 o
   4  10  15      138.19      134.75     17.22 o
  -6  11  15       56.44       48.35      9.74 o
  -5  11  15       40.47       54.32      9.07 o
  -4  11  15      149.72      153.33     27.78 o
  -3  11  15      387.23      469.51     27.94 o
  -2  11  15       30.13       29.92      8.22 o
  -1  11  15       65.33       65.53     18.03 o
   0  11  15       36.88       35.32     12.61 o
   1  11  15      179.03      179.60     16.65 o
   2  11  15        5.51        7.28     15.43 o
   3  11  15       74.22      105.64     61.57 o
  -5  12  15       49.05       53.35     28.43 o
  -4  12  15       71.57       65.43     10.82 o
  -3  12  15       40.43       46.84      9.07 o
  -2  12  15        0.36       -1.27     11.81 o
  -1  12  15       75.97       83.73     12.37 o
   0  12  15       98.83      123.99     15.27 o
   1  12  15        3.21        0.57     42.24 o
   2  12  15       84.45       75.06     18.20 o
  -3  13  15        0.52      -12.02     19.82 o
  -2  13  15       13.99       18.52     11.37 o
  -1  13  15      193.16      193.98     23.72 o
  -8   0  16       62.97       69.21     19.17 o
  -6   0  16      225.60      241.75     24.04 o
  -4   0  16        2.26       13.00     15.27 o
  -2   0  16      165.75      183.91     21.45 o
   0   0  16      181.76      144.92     24.37 o
   2   0  16       35.23       -2.92     20.80 o
   4   0  16      102.38      114.38     17.87 o
  -8   1  16       85.03       83.14     13.20 o
  -7   1  16      112.11      122.45     14.81 o
  -6   1  16       18.37       29.21     12.12 o
  -5   1  16        4.81       17.96     11.86 o
  -4   1  16       43.94       35.28     11.94 o
  -3   1  16        6.00       11.65     15.37 o
  -2   1  16        0.76       -4.48     11.70 o
  -1   1  16      334.98      398.42     47.12 o
   0   1  16      326.20      487.80     35.42 o
   1   1  16       12.14       -4.12     16.90 o
   2   1  16        5.35       -5.85     10.87 o
   3   1  16        3.32       11.84     11.95 o
   4   1  16        8.39       14.05     12.10 o
   5   1  16        9.68       18.85     20.80 o
  -8   2  16       53.68       59.90     13.93 o
  -7   2  16       15.29        3.87     21.77 o
  -6   2  16       72.65      119.33     13.99 o
  -5   2  16       86.93      103.85     14.35 o
  -4   2  16      232.82      283.36     17.92 o
  -3   2  16       14.01       37.40     20.80 o
  -2   2  16       10.87       18.55     10.91 o
  -1   2  16       50.82      120.70     15.76 o
   0   2  16      157.19      211.75     16.65 o
   1   2  16       65.59       78.90     12.05 o
   2   2  16       27.65        4.13     10.53 o
   3   2  16       38.22       33.63     12.68 o
   4   2  16       24.43       31.33     11.83 o
   5   2  16      131.11      155.32     20.47 o
  -8   3  16        0.20      -10.98     10.98 o
  -7   3  16       41.28       41.54     12.05 o
  -6   3  16       12.40       10.12     11.14 o
  -5   3  16        6.49       11.23     11.46 o
  -4   3  16        5.88       10.42     17.38 o
  -3   3  16       33.57       18.93     16.14 o
  -2   3  16       12.71       33.85     11.47 o
  -1   3  16        1.89        1.47     12.67 o
   0   3  16       91.02      125.04     12.35 o
   1   3  16        0.18       15.34     10.68 o
   2   3  16      159.19      257.20     17.81 o
   3   3  16      275.05      296.87     28.76 o
   4   3  16      165.89      251.23     20.80 o
   5   3  16        3.00        5.52     23.40 o
  -8   4  16       11.72       22.42     16.25 o
  -7   4  16      102.23       92.87      9.49 o
  -6   4  16       89.79      104.27     10.03 o
  -5   4  16        4.17        0.15     14.78 o
  -4   4  16       46.13       69.47     15.11 o
  -3   4  16        0.08       -6.98     22.26 o
  -2   4  16      156.31      168.88     16.93 o
  -1   4  16        1.49       -8.28     18.03 o
   0   4  16       49.29       79.46     12.94 o
   1   4  16      315.37      398.43     21.94 o
   2   4  16        4.49        8.77     17.55 o
   3   4  16      248.73      314.18     19.62 o
   4   4  16      151.92      178.06     24.37 o
  -8   5  16      154.66      143.29     15.60 o
  -7   5  16       32.16       28.89     20.15 o
  -6   5  16       17.80        7.63     11.37 o
  -5   5  16       28.37       37.91      9.43 o
  -4   5  16        5.94       -2.24      9.00 o
  -3   5  16      266.92      308.08     20.05 o
  -2   5  16      128.05      148.99     16.20 o
  -1   5  16      176.08      241.88     19.60 o
   0   5  16        1.83       25.85     13.37 o
   1   5  16        1.31      -13.65     13.65 o
   2   5  16      290.17      365.83     35.58 o
   3   5  16       35.49        9.75     25.34 o
   4   5  16       99.07      104.63     26.97 o
  -7   6  16        9.22       -3.10     10.13 o
  -6   6  16       45.86       62.65     11.63 o
  -5   6  16       85.60      119.33     18.85 o
  -4   6  16        1.68       -3.64     15.76 o
  -3   6  16       26.97       45.40      7.67 o
  -2   6  16      130.14      139.98     13.81 o
  -1   6  16        3.57       35.72     15.50 o
   0   6  16       97.82      142.56     18.85 o
   1   6  16      223.60      317.58     24.86 o
   2   6  16      241.90      359.28     63.69 o
   3   6  16      138.44      161.82     29.24 o
   4   6  16       40.23       27.29     25.99 o
  -7   7  16       73.77       72.23     11.54 o
  -6   7  16      200.01      209.68     28.59 o
  -5   7  16        2.33       -2.66      9.60 o
  -4   7  16       24.59       34.12     18.52 o
  -3   7  16      206.47      234.62     38.99 o
  -2   7  16      212.19      249.77     44.84 o
  -1   7  16        0.00       -8.79      8.79 o
   0   7  16       33.57       55.15     11.05 o
   1   7  16      288.38      313.58     15.22 o
   2   7  16       20.27       48.41     26.32 o
   3   7  16      272.03      437.03     36.72 o
  -6   8  16       80.54      106.28     12.33 o
  -5   8  16      274.85      290.81     21.93 o
  -4   8  16      256.12      264.71     49.06 o
  -3   8  16      165.33      189.55     38.18 o
  -2   8  16       64.07       88.74     10.95 o
  -1   8  16       93.38       97.29      9.73 o
   0   8  16       30.41       24.00      9.61 o
   1   8  16       12.98       10.34      9.22 o
   2   8  16       32.26       52.10     21.77 o
  -5   9  16       25.13       25.20     14.46 o
  -4   9  16       12.24        3.95      7.93 o
  -3   9  16        8.31       29.26     13.32 o
  -2   9  16      288.39      342.75     43.22 o
  -1   9  16        7.34       -0.64     10.40 o
   0   9  16        0.70       -7.91      9.01 o
   1   9  16      162.77      172.38     19.17 o
   2   9  16        0.50        2.14     16.25 o
  -4  10  16        1.89      -11.05     11.05 o
  -3  10  16      404.29      450.37     19.14 o
  -2  10  16       17.82      -16.31     35.90 o
  -1  10  16       19.15        3.64     20.63 o
   0  10  16       26.82       45.98     17.55 o
  -5   0  17      296.84      325.91     28.92 o
  -3   0  17      370.70      495.20     38.02 o
  -1   0  17      594.30      709.33     46.47 o
   1   0  17      218.68      367.50     34.77 o
  -6   1  17       95.86       70.95     24.37 o
  -5   1  17       10.95       11.18     11.71 o
  -4   1  17       36.43       78.86     15.05 o
  -3   1  17      576.46      770.26     32.47 o
  -2   1  17      170.80      244.43     20.63 o
  -1   1  17       86.57      112.40     15.11 o
   0   1  17       80.25      102.30     15.91 o
   1   1  17       13.64        4.37     13.11 o
   2   1  17      472.63      602.50     42.24 o
  -6   2  17        0.27      -14.54     14.54 o
  -5   2  17       18.40        6.55     13.26 o
  -4   2  17      595.59      869.50     36.99 o
  -3   2  17        0.03        2.01     14.06 o
  -2   2  17       47.64       62.12     14.75 o
  -1   2  17      460.57      520.71     46.79 o
   0   2  17      110.61      120.25     20.15 o
   1   2  17        0.09       -5.42     10.90 o
   2   2  17      126.79      125.88     25.67 o
  -6   3  17       74.96       60.76     25.34 o
  -5   3  17        0.61        9.37     13.76 o
  -4   3  17        4.22       27.28     12.81 o
  -3   3  17      129.50      175.83     20.63 o
  -2   3  17       43.05       33.84     25.99 o
  -1   3  17       45.48       79.46     18.18 o
   0   3  17       12.28       24.40     14.78 o
   1   3  17        1.89       17.87     14.62 o
   2   3  17        1.55       -1.55     18.25 o
  -5   4  17       40.74       20.11     12.38 o
  -4   4  17        3.27       13.59     12.41 o
  -3   4  17        1.82       10.01     16.70 o
  -2   4  17        0.19      -11.47     11.47 o
  -1   4  17       11.64       28.61     14.66 o
   0   4  17       81.78      134.35     19.50 o
   1   4  17        4.87       -3.21     18.03 o
   2   4  17        3.12       -4.46     13.21 o
  -5   5  17       78.64       87.08     17.87 o
  -4   5  17       11.72      -11.86     11.86 o
  -3   5  17        0.12        4.32     16.05 o
  -2   5  17       18.20       29.57     11.86 o
  -1   5  17        1.84      -11.84     11.84 o
   0   5  17      118.57      102.97     21.12 o
   1   5  17      179.87      232.14     17.97 o
  -4   6  17       77.27       37.37     23.72 o
  -3   6  17       66.88        6.09     41.75 o
  -2   6  17        0.73      -13.58     13.58 o
  -1   6  17       38.49       49.41     12.18 o
   0   6  17       25.32       32.05     12.17 o
  -3   7  17        1.52        3.57     16.25 o
  -2   7  17        0.33      -14.30     14.30 o
  -1   7  17       83.66       84.68     17.35 o
 
